# Supplementary material for: TssA–TssM–TagA interaction modulates type VI secretion system sheath-tube assembly in Vibrio cholerae
Source: Nat Commun. 2020 Oct 8;11:5065. doi: 10.1038/s41467-020-18807-9 (PMC7545191; doi:10.1038/s41467-020-18807-9)
Supplement: Supplementary file 12 — Source Data [file 41467_2020_18807_MOESM12_ESM.zip]

Archive with 1 entries (1 files):
- Source Data/Stietz et al_Source Data.xlsx
