# Supplementary material for: TssA–TssM–TagA interaction modulates type VI secretion system sheath-tube assembly in Vibrio cholerae
Source: Nat Commun. 2020 Oct 8;11:5065. doi: 10.1038/s41467-020-18807-9 (PMC7545191; doi:10.1038/s41467-020-18807-9)
Supplement: Supplementary file 12 — Source Data [file 41467_2020_18807_MOESM12_ESM.zip › Source Data/Stietz et al_Source Data.xlsx]

## Sheet: Fig. 1b
Fig 1b MC&BP_Sheaths over total Cells_Non-contractile
Date	Parent	ΔtssE	ΔtssF	ΔtssG	ΔtssK	ΔtssJ	ΔtssL	ΔtssM	Δhcp1&2	ΔvgrG1&3
190213	0.649049	0.0160385	0.0667873	0.063976	0.0109675	0.0443686	0.00406504	0.452308	0	0
190618	0.725832	0.0327759	0.0397683	0.0384952	0.00798991	0.0561911	0.00235479	0.425197	0	0
190220	0.645807	0.0267052	0.0348254	0.048119	0.0157537	0.0528074	0.00361736	0.311707	0	0

## Sheet: Fig. 1c
Fig. 1c MC&BP_Non-contractile_Needle Length
Parent	ΔtssE	ΔtssF	ΔtssG	ΔtssK	ΔtssJ	ΔtssL	ΔtssM	ΔvgrG1&3	Δhcp1&2
0.419795	1.23432	1.4138	1.07581	1.08117	2.13158	1.31549	2.05431	0	0
0.562684	1.32573	0.707266	1.02205	1.15236	1.04646	0.821477	1.30158
0.736009	0.798437	1.19972	0.693323	0.52486	1.36057	0.713852	1.29998
0.632306	1.65602	1.15105	0.644971	0.727483	0.769248	0.626154	1.1438
0.807002	0.851387	0.622823	2.34881	1.43529	0.877256	1.0264	2.79132
0.473467	0.644971	0.680284	1.07839	0.494941	0.776648	0.844026	1.88813
1.12865	1.14491	0.844026	0.761928	0.995144	0.626154	0.720779	2.05709
0.57848	1.69065	1.12916	0.407916	0.933418	1.54423	1.05367	2.25648
0.552739	1.24769	1.11945	1.33571	0.477357	2.40744	0.443214	2.30075
0.37608	1.26917	1.07199	0.846964	0.742768	1.12316	0.887991	1.74142
0.366116	1.11069	1.35636	0.961466	0.663451	1.85842	0.911113	3.36824
0.624953	0.9386	1.61275	0.694655	0.730058	1.84692	0.856731	1.89198
0.473467	1.16373	0.868319	0.711745	0.554825	0.868319	1.00127	2.15197
0.494478	1.02409	1.27045	0.825966	1.17362	1.07199	1.18927	2.28987
0.538764	1.14107	0.592883	0.639213	1.09624	1.12916	0.818094	1.6601
0.408482	0.618004	1.11339	0.57848	0.82218	1.20491	0.470928	0.556697
0.763443	0.581369	0.84094	0.528807	0.584046	0.677987	1.05367	0.516984
0.923208	0.736087	0.948459	0.426744	0.664821	1.10129	0.443214	1.03848
0.846964	0.898341	0.692406	0.836531	0.594634	0.836255	0.887991	2.20095
0.748772	0.664821	1.27779	0.537476	0.761926	0.722381	0.911113	2.18911
0.807002	0.742418	0.958819	0.97921	0.623844	0.558975	0.856731	2.48502
1.02769	0.519992	1.22799	0.826596	1.04808	1.01068	1.00127	1.22587
1.0899	0.458338	1.20878	1.22714	0.586933	0.933415	1.18927	1.59687
0.365484	0.844778	1.25438	0.456064	0.763441	1.45262	0.818094	0.844026
1.17303	0.646403	0.899498	1.75082	0.644255	0.644971	0.470928	1.87846
0.564324	0.739767	0.996058	0.709794	0.608844	1.25935		1.27901
0.448913	0.800099	1.02893	0.912127	0.848057	0.779322		1.66448
0.791095	0.712759	0.570535	1.0899	0.792845	1.07393		1.31588
0.638489	0.944001	0.708001	0.66751	0.939092	2.33747		1.12824
0.73538	0.669584	0.779989	0.608465	0.667514	1.28005		2.05785
2.11719	0.866654	1.47484	0.66369	0.86532	1.64295		2.00253
1.18946	0.856191	1.23596	0.916676	0.903983	0.701936		1.26429
0.965783	0.981597	0.7211	0.614888	1.30676	2.92823		1.57623
0.547276	1.12639	0.667856	0.955015	0.709468	0.940199		1.19972
0.490254	0.90526	0.685614	0.772116	0.50477	0.880214		2.13158
0.962668	1.11505	0.639213	1.21565	0.762534	0.89428		1.53748
0.704237	0.570535	0.608465	1.48659	1.15781	1.04994		1.73214
0.90296	0.875146	1.12639	0.8366	0.700061	0.724696		0.967457
1.01479	0.76654	1.18576	0.891951	1.72009	0.642548		1.65602
0.68325	0.680284	1.23465	1.19842	1.46225	0.940199		0.908128
0.692323	1.04972	0.64533	1.00219	1.11199	0.916676		1.38706
0.424027	1.0391	0.787288	0.903216	0.7211	0.732231		1.29838
0.498667	1.61858	0.793137	0.784641	0.581369	0.829874		1.87069
1.14451	1.12125	1.12125	0.798437	0.680284	0.742262		0.73538
0.842861	1.61171	1.3464	2.43424	0.815831	0.632306		2.10433
1.14995	1.06197	1.00771	1.69393	0.404073	1.30158		1.09835
0.487417	1.04994	1.17539	0.946935	0.880214	0.801038		1.8131
0.827085	1.47217	0.682912	1.23802	0.93075	0.692406		1.8928
0.560626	1.64436	0.903216	1.41959	0.995942	0.779989		1.48238
0.912127	0.86772	1.27208	0.988956	1.89801	0.948459		1.46225
0.704237	1.16274	0.850504	0.699958	1.13605	0.608465		1.48378
0.634859	0.838463	1.03039	0.807861	1.24439	2.22141		1.65759
0.842861	0.608465	1.49964	0.634859	0.769248	1.47957		1.04895
0.641378	1.25231	0.991086	0.946935	0.548226	0.524969		0.73538
0.836255	0.704319	0.898084	1.12537	1.09692	0.896023		1.09692
0.590344	0.602453	0.881461	0.966262	0.57688	1.14107		1.12316
1.16809	0.993444	0.635223	1.15536	1.20015	1.43243		1.90376
0.507396	0.73538	0.605419	0.821477	0.519992	0.73538		1.62688
0.477356	2.20425	1.77601	0.608085	0.516984	0.503739		1.26141
0.366116	0.820914	0.955015	0.644971	0.540584	0.548226		1.09122
0.57688	0.741717	0.899498	0.669584	0.664821	0.755608		1.1397
0.608465	0.806859	0.515977	0.787288	0.677987	1.28023		1.69727
0.924459	1.63834	0.952835	1.13605	0.816468	1.01979		2.32349
0.490725	1.41959	0.73538	0.616108	0.580474	0.799811		1.33363
0.441123	0.912127	1.31549	0.531857	0.856866	0.611118		2.31392
0.639213	0.760714	1.04646	0.811998	0.611873	0.523094		2.14355
0.652807	0.729702	2.07221	1.30774	0.613571	1.30597		0.945958
1.03285	0.584837	1.27249	0.668893	0.707266	1.84071		1.80643
0.722381	1.22375	1.09692	0.928201	0.664821	1.35367		1.20491
0.486468	0.844778	0.581369	2.52373	0.876069	1.16274		1.35972
0.473467	1.0642	0.856866	0.730967	0.473469	1.03195		1.77754
0.516872	1.17362	0.966262	0.907046	0.449171	0.980802		2.24436
0.608465	1.2536	1.50186	0.834872	0.939092	0.969604		1.01934
0.704237	0.864251	0.944001	0.827085	0.667514	0.93743		0.882247
0.946935	0.992688	0.966262	0.904239	0.86532	1.19363		0.942286
0.562684	0.598894	1.05411	0.882509	0.903983	0.774637		0.761928
0.615639	0.912697	1.26461	0.925458	1.30676	1.37502		3.04437
0.636677	1.19494	1.76502	1.06615	0.709468	0.851997		1.02842
0.584837	1.20878	1.04972	0.853488	0.50477	1.10401		0.710201
1.03397	1.09877	0.853488	0.567998	0.762534	1.09122		1.59296
0.626154	0.679859	0.894732	0.473467	1.15781	0.43386		2.08845
0.552007	0.619475	1.05761	1.7817	0.700061	1.02437		1.00023
0.503739	0.549173	0.760714	1.34948	1.72009	1.22714		1.07393
0.648188	1.54793	1.03553	0.882247	1.46225	0.896023		1.52116
0.524969	1.12865	0.864251	1.14733	1.11199	1.82568		1.00178
0.797785	0.830431	0.644971	0.954712	0.7211	1.66877		1.90567
0.731126	0.899498	0.750929	1.09624	0.581369	1.36057		1.19972
0.989248	0.76654	0.93743	1.09624	0.680284	0.98145		1.60207
0.677987	0.761928	1.01826	0.715631	0.815831	0.829596		1.00023
0.76654	2.32279	0.692406	0.86532	0.404073	0.477356		1.48659
0.635223	0.796481	0.683335	0.560626	0.880214	0.880214		1.55062
0.509895	1.52021	0.825966	1.14249	0.93075	0.796481		1.22077
0.524969	1.2116	0.645777	1.19933	0.995942	0.93743		1.06469
0.652984	0.709143	1.85057	1.29066	1.89801	0.779989		1.91248
0.277413	0.580474	0.980802	0.821477	1.13605	0.531857		2.1633
0.551064	1.20404	0.697643	0.650679	1.24439	0.93075		1.74411
0.528916	0.536723	0.984506	0.997333	0.769248	0.588481		1.77865
0.592005	0.736009	1.16095	1.06197	0.548226	0.412983		1.87208
0.479409	0.880215	0.584046	0.90296	1.09692	1.46067		1.61919
0.581369	0.588481	0.79321	0.961466	0.57688	0.98145		0.989248
0.761093	0.973411	1.40012	0.668893	1.20015	1.09624		0.851387
0.671049	0.580872	0.594634	0.560626	0.519992	1.04087		1.01005
0.398893	0.57848	0.563197	0.952835	0.516984	0.919194		0.95719
0.519992	0.720779	0.730967	0.776648	0.540584	1.14491		1.64594
0.456064	0.560626	1.09624	0.76654	0.664821	1.24991		1.14516
1.50051	0.507396	0.974834	1.04994	0.677987	1.01205		2.06416
1.16095	0.75285	1.21693	0.492253	0.816468	1.80592		2.33307
0.297317	0.43386	0.944063	0.554825	0.580474	1.53206		2.19314
0.896023	0.438628	0.773966	0.613571	0.856866	0.877256		1.7453
0.615639	0.7211	1.47676	0.856191	0.611873	0.73538		1.36819
0.564324	0.407916	0.775308	0.577681	0.613571	0.764502		1.17696
0.365484	0.608465	1.28994	0.696317	0.707266	1.20404		1.12824
0.599665	0.465095	0.838463	0.78934	0.664821	0.75285		1.41343
1.57491		0.916676	1.00011	0.876069	0.492253		1.86401
0.896603		1.47676	0.699958	0.473469	0.537476		1.36857
0.677987		0.923458	0.677987	0.449171	0.955015		1.86094
0.503739		0.868319	0.838463		2.0581		1.01211
0.570535		1.25604	0.548226		2.1284		1.35444
0.611873		1.37123	0.43386		0.924021		2.60096
0.608465		0.914152	0.657744		0.680284		2.44452
1.18927		0.886428	0.616108		1.21565		1.67816
0.657744		0.980507	0.563197		1.46261		1.46012
1.51603		0.90296	0.509895		1.91248		0.774637
0.404073		0.750929	0.761928		0.968412		2.36208
0.713852		0.946935	0.827085		0.924459		1.78419
0.620314		1.60999	0.519992		0.710201		2.32994
0.928512		1.51473	0.519992		1.00748		1.16274
1.32964		1.67913	0.801038		0.536723		1.32964
0.824075		0.752159	0.483728		0.592883		1.73574
0.347328		1.06078	0.536723		0.486468		1.82425
0.548226		0.9087	0.42047		0.550644		2.16666
0.775308		0.851387	0.640116		0.7211		1.74887
0.806859		1.30955	0.709468		0.4601		1.77484
0.42047		0.894732	0.832238		0.946935		1.00178
0.304232		1.59962	0.773966		0.776648		2.1481
0.67722		0.827085	0.987143		0.873031		1.08165
0.616108		0.834872	0.570535		0.657744		1.35597
0.858684		0.560626	0.479409		2.1284		1.11945
0.476144		0.946935	0.908128		0.924021		0.811998
0.645777		1.27625	0.677987		0.680284		2.4003
0.348822		0.78934	0.404073		1.21565		1.00438
0.483728		0.954712	0.86772		1.46261		1.95216
0.599858		0.560626	0.76654		1.91248		1.5106
0.796481		0.760714	0.483728		0.968412		1.8924
1.35597		1.09624	0.710201		0.924459		0.796626
0.680284		0.838738	0.91781		0.710201		1.66434
0.519992		0.995942	0.871308		1.00748		2.14034
1.62047		0.679859	0.671049		0.536723		1.00438
0.348822		1.07839	0.685614		0.592883		1.48659
0.608465		0.787288	1.50739		0.486468		1.14516
0.524969		0.558975	0.951803		0.550644		1.57259
0.898341		0.474929	1.46446		0.7211		2.0072
0.694655		0.742262	1.02566		0.4601		2.94152
1.0264		0.887275	1.24769		0.946935		1.02842
0.680284		0.456064	0.765559		0.776648		1.21693
0.524969		0.488009	2.1645		0.873031		2.04823
1.28873		0.612723	0.851997		0.657744		0.996058
0.677987		0.484802	1.09122				2.85723
0.342807		0.608085	0.987143				1.00178
0.644971		0.798437	0.7211				1.51603
0.984506		0.438628	0.993444				1.64973
0.465095		0.549173	1.64468				2.09616
0.599858		0.469546	0.664821				1.92251
0.644971		0.966381	0.58681				1.19494
0.712394		0.844026	0.689312				2.56797
0.664821		0.779322	0.903983				1.38481
0.633584		0.622823	0.605419				1.43678
0.465095		0.571446	0.534025				2.33485
0.503739		0.671049	1.28752				1.24439
0.753694		1.19363	1.28752				1.67692
0.634859		0.873097	1.23474				1.92413
0.519992		0.708001	1.35021				1.48903
0.788461		0.685614	0.780655				2.03575
0.656337		0.860499	2.12082				1.23474
0.477356		1.17254	1.10965				2.00875
0.528807		0.731126	1.34751				0.848327
0.611118		1.29155	1.43207				1.22799
0.64533		0.742418	1.30597				1.39268
0.395255		1.52143	1.00178				0.8366
0.502188		1.60539	0.708001				1.53112
0.551535		1.88457	0.64899				1.7599
0.605252		1.08777	0.461729				1.01866
0.946401		0.939092	0.652187				1.38748
0.525216		1.0038	1.04087				2.02194
0.786792		1.90361	1.18303				0.886428
0.62802		0.66751	0.821477				1.12166
0.8366		1.30597	0.84094				2.17183
0.399218		0.761093	1.35021				1.34674
1.08908		1.13421	1.05043				1.41388
1.41453		1.43823	0.752159				2.70751
0.605896		1.23222	0.736087				1.66545
0.407916		0.903983	0.592883				1.36735
0.865587		1.45154	0.9087				1.14127
0.648188		0.611873	1.10965				1.46067
1.21046		0.683335	0.626154				2.29557
0.596187		0.642548	0.584046				0.942286
0.554825		1.65256	0.741327				1.12865
0.469546		0.829108	0.945958				1.43271
0.851861		0.996058	0.380964				1.6352
0.823164		0.996058	0.697643				0.787288
0.671652		1.09122	0.675084				2.34972
0.554825		0.773966	0.773966				1.77455
1.58569		0.993444	0.424027				1.78798
1.79385		0.619475	0.732231				1.39268
0.392321		1.00748	1.50739				2.33618
0.519992		0.696151	0.951803				0.989248
0.346662		1.38819	1.46446				0.980802
0.516425		1.02842	1.02566				1.68959
0.558975		0.779989	1.24769				1.91818
0.458338		0.871308	0.765559				1.89719
0.563197		0.776648	2.1645				1.87846
0.388324		0.84094	0.851997				1.3803
0.524969		1.19779	1.09122				1.13518
0.519992		0.715631	0.987143				0.818094
0.509895		0.608085	0.7211				2.69228
0.520992		0.825966	0.993444				1.19489
0.28844		0.970081	1.64468				1.15236
0.581369		1.01979	0.664821				2.28993
0.524969		0.784641	0.58681				1.75201
0.493308		0.984506	0.689312				0.705221
0.757365		0.729702	0.903983				0.709468
1.31619		0.584046	0.605419				1.4204
0.580872		1.09645	0.534025				1.68342
0.477356		1.03195	1.28752				1.06469
0.413542		1.17696	1.28752				2.79987
0.480733		1.44939	1.23474				2.88169
0.399905		1.65193	1.35021				2.57747
0.57688		1.23222	0.780655				1.9861
0.599665		0.916676	2.12082				1.28388
0.752467		0.694655	1.10965				1.38706
0.626799		0.958819	1.34751				2.26476
0.602357		1.36667	1.43207				1.44112
0.396423		0.503739	1.30597				2.0059
0.426744		0.712394	1.00178				1.8472
0.453523		0.773966	0.708001				1.444
0.443214		0.386983	0.64899				0.980802
1.20567		0.868319	0.461729				0.826596
0.742262		0.488009	0.652187				1.33511
0.638489		1.17254	1.04087				1.31588
0.58681		0.731126	1.18303				1.85282
0.580872		1.29155	0.821477				1.22587
0.753694		0.742418	0.84094				1.61629
0.882509		1.52143	1.35021				1.04994
0.648188		1.60539	1.05043				1.40494
0.593078		1.88457	0.752159				1.18269
0.558975		1.08777	0.736087				1.85646
0.286833		0.939092	0.592883				0.924021
1.4594		1.0038	0.9087				0.775308
0.532291		1.90361	1.10965				2.68497
0.485041		0.66751	0.626154				1.71039
0.447366		1.30597	0.584046				1.22587
0.346662		0.761093	0.741327				0.588481
0.788754		1.13421	0.945958				1.57061
0.558975		1.43823	0.380964				1.93518
0.417436		1.23222	0.697643				2.32548
0.451991		0.903983	0.675084				1.63485
0.380964		1.45154	0.773966				1.22375
0.994084		0.611873	0.424027				2.36736
0.560626		0.683335	0.732231				3.07496
0.496344		0.642548					1.80736
0.395255		1.65256					1.35789
0.551064		0.829108					1.32219
1.00219		0.996058					1.01979
0.455557		0.996058					3.54925
0.898084		1.09122					2.39292
0.701936		0.773966					2.10877
0.517766		0.993444					1.39118
0.4601		0.619475					1.18401
0.4601		1.00748					1.03998
0.538764		0.696151					2.68439
0.451991		1.38819					1.86038
1.03648		1.02842					0.922332
0.7211		0.779989					0.608465
0.412983		0.871308					1.26429
0.393644		0.776648					1.28994
0.581369		0.84094					1.16809
0.404073		1.19779					1.26461
0.752159		0.715631					0.839564
0.458338		0.608085					0.649968
1.11805		0.825966					1.43465
1.68466		0.970081					2.09119
0.588481		1.01979					1.32964
0.484802		0.784641					0.801038
0.336685		0.984506					2.01831
0.347328		0.729702					0.393644
0.386983		0.584046					0.780655
0.664039		1.09645					1.46118
0.37608		1.03195					0.661685
0.476144		1.17696					1.53206
0.458338		1.44939					0.82218
0.364851		1.65193					0.761093
0.570535		1.23222					0.636041
0.633584		0.916676					0.76654
0.581369		0.694655					0.761093
0.704319		0.958819					1.72492
0.348822		1.36667					0.962067
0.635223		0.503739					1.23222
0.652984		0.712394					1.96319
0.536723		0.773966					0.779322
0.774637		0.386983					1.79495
1.03848		0.868319					2.73201
0.457076		0.488009					2.44516
0.410739							2.50316
0.299447							1.18971
0.613571							1.71646
1.18576							1.25769
1.18576							1.44003
0.396423							2.77413
0.750929							1.40605
0.494945							1.55129
0.632306							1.35636
0.550644							0.776648
0.503739							2.43941
0.392321							1.85198
0.298674							0.868319
0.453523							0.519992
0.471511							1.58544
0.537906							1.35482
0.653868							1.50051
0.594634							1.74172
0.490254							1.26141
0.653868							1.56031
0.605419							2.3656
0.564324							1.99446
0.597735							1.27045
0.608465							3.43292
0.560626							1.43134
0.769173							1.54558
0.804995							2.07697
0.424027							0.93743
0.673027							1.90703
0.797785							1.36895
0.632671							1.68805
0.542611							2.23098
0.597735							1.33627
0.473467							1.16854
0.598894							1.22587
0.490725							0.923458
0.319606							1.4193
0.859155							1.52116
0.417436							1.61951
0.584046							0.813917
0.593078							0.839083
0.500055							0.889616
0.486468							1.68188
0.28844							2.14131
0.480733							1.91601
0.54812							1.89198
0.528807							1.18576
0.517766							2.04422
0.395255							1.32005
0.68325							2.42292
1.21769							1.55864
1.43207							1.67472
0.544312							1.32686
0.5019							0.991057
0.584046							1.74725
0.430518							1.45972
0.50328							0.967457
0.472979							1.06615
0.352611							2.2643
0.469546							2.49817
0.584837							1.91601
0.474929							0.935764
0.674741							0.961466
0.669584							1.3476
0.528807							1.46446
0.447366							2.00357
0.697643							1.03998
0.539193							0.883817
0.582065							0.768271
0.410739							1.32686
0.457076							2.06617
0.692323							1.15241
0.689312							1.12639
0.602357							1.2548
0.472979							1.1932
0.534025							1.60661
0.562684							1.75984
0.614888							1.42223
0.611118							1.43678
0.616014							1.47111
0.528807							1.8131
0.688305							1.52798
0.530987							1.23137
0.496344							0.75285
0.477356							0.952835
1.01068							2.72972
0.707185							1.87208
0.594634							1.5486
0.456064							1.78069
1.68325							0.820914
1.2626							2.68148
0.678839							1.5057
0.593078							1.34713
0.565552							0.80879
0.494945							3.48001
0.671996							1.76043
0.620127							1.2548
0.602357							0.796481
0.787288							1.67724
0.532291							0.86772
0.608085							1.43134
0.605419							1.54827
0.687969							1.97033
0.626799							2.15125
1.86881							1.8873
0.636677							1.29517
0.512832							1.39715
0.426744							1.84269
0.623472							1.71646
0.480733							1.04994
0.357815							1.18927
0.669584							1.16319
0.864251							1.11199
0.945958							1.00954
0.65528							1.50501
0.471511							1.78536
0.973411							1.00023
0.611873							0.86532
0.624953							0.476144
0.594634							1.95895
0.712394							1.67599
0.930688							1.16274
0.567591							1.10401
0.520437							1.01263
0.79051							1.26429
0.619008							1.47992
0.57688							0.877256
0.792846							0.851387
0.821477							2.90917
0.428365							1.529
0.859962							0.903535
0.530987							0.980802
0.559388							1.9986
0.558148							0.762534
0.64676							1.72596
0.679859							1.58627
0.328169							2.00438
0.334447							1.06197
0.413542							1.27842
0.355872							2.64578
0.774264							1.83449
0.733807							1.22714
1.0674							1.03039
0.58681							2.07251
0.474929							2.18318
1.02205							1.60668
0.856191							1.94254
0.567591							1.28005
0.580872							1.01684
0.473467							1.20586
0.496344							0.859962
0.471511							1.44955
0.532291							1.59803
0.692323							2.28356
0.524859							1.49012
0.714661							2.19248
0.346662							0.897054
0.632306							0.991989
0.543888							1.04839
0.582065							0.937368
0.606944							1.07452
0.543888							1.29869
0.990357							1.40012
0.549384							2.10235
0.328169							2.55436
0.689312							1.1438
0.578879							1.74887
0.611118							1.73364
0.527056							1.78099
0.57688							1.26141
0.559388							1.14107
0.717566							1.50984
0.675084							2.87012
0.715954							0.731126
0.562684							1.32808
0.559388							1.0681
0.413542							1.4422
0.650679							1.6011
0.624953							2.13548
0.73538							1.53308
0.707185							1.3923
0.580872							0.806214
0.624953							1.50432
0.537906							0.974953
0.498667							2.29668
0.558975							0.880215
0.554825							1.15105
0.602357							0.636041
0.848327							1.81568
0.774264							2.12938
0.64676							1.77103
0.423482							1.15376
0.448913							1.09122
0.43266							1.09122
0.523536							2.22515
0.601973							2.75003
0.410739							1.74798
0.405643							1.25769
0.506027							1.02893
0.33993							1.30597
0.366116							1.1397
0.753694							1.16497
0.538764							1.56431
0.714661							1.18093
0.512832							1.71767
0.855921							2.05709
0.942286							0.95719
0.701936							0.903535
0.688305							1.1287
1.19257							1.14107
0.71207							0.944063
0.870645							0.73538
1.41959							0.709468
0.64533							1.22587
0.542611							1.08357
0.552739							2.59155
0.511026							0.84094
0.608085							0.755608
0.664039							1.14289
0.746299							1.83845
0.858348							1.00748
0.534025							1.28752
0.75492							1.51603
0.465095							1.09122
1.30985							1.99212
0.58681							1.73364
0.567998							1.36057
0.671652							1.06078
0.608085							1.83023
0.453523							0.912697
0.506027							0.764502
0.674741							0.967994
0.667856							1.33571
0.472001							2.01312
0.877256							2.02274
0.827364							1.34605
0.461604							1.40058
0.671652							1.68627
0.605419							0.830431
0.954228							1.58569
0.594634							0.716034
0.644254							0.86532
1.01068							0.729702
0.597349							0.710201
0.679859							1.34948
1.11069							0.859962
0.817246							1.76764
0.6205							0.907046
0.623472							0.939092
0.559388							0.939092
0.567591							1.136
0.558975							2.70615
0.692323							1.16274
0.619008							1.26922
0.635223							1.64973
0.503739							0.798437
0.709143							0.858684
0.367376							1.46225
1.15376							0.825966
0.559388							1.16809
0.773966							0.916676
0.722381							1.20491
0.616014							1.50509
0.692323							1.12988
0.715954							1.64084
0.776648							0.847237
0.496344							0.802695
0.516425							0.979092
0.730967							0.760714
0.685614							0.788461
0.620127							1.84942
0.483131							0.914657
0.558975							0.924709
0.516425							0.886428
0.611496							0.537906
0.639213							0.80929
0.474929							0.68325
0.443214							1.32005
0.667856							0.827364
0.9386							3.50457
0.506027							1.22799
0.461604							0.903535
0.428365							1.77484
1.30985							1.61178
0.882509							0.764502
0.611118							0.851997
0.473467							1.18269
0.798075							0.949007
0.779322							1.20491
0.673027							1.50051
0.688305							0.594634
0.567591							1.07393
0.741327							1.23601
0.54812							1.32376
0.782577							2.46654
0.601973							2.04493
0.578879							0.80879
0.627905							1.38931
0.5019							1.75214
0.596187							2.0059
1.19489							1.20878
0.603507							0.779322
0.472979							0.952289
0.64533							1.80736
0.692323							0.829108
0.415215							1.39006
0.577681							1.28994
0.549384							1.18971
0.688305							1.39006
0.413542							1.29638
0.837359							1.70948
0.821477							1.72853
1.0324							1.6011
0.761928							1.57491
0.798075							1.34249
0.635223							1.26717
0.776946							1.45833
0.572456							0.724696
0.769173							0.89428
0.584046							0.519992
0.712394							0.839083
0.608465							1.45833
0.492253							2.54784
0.605896							1.13605
0.75285							2.01134
0.456064							1.40494
0.742418							1.35597
0.449171							1.29798
0.50167							1.0264
0.516984							1.0642
0.707266							1.10307
0.509895							0.846486
0.492253							1.84523
0.412983							0.996058
0.419231							0.764502
0.706715							1.45118
0.679711							1.22077
0.733433							1.00127
0.503739							0.574169
0.483728							4.54648
0.387654							1.61629
0.500113							1.9616
0.527193							1.47359
0.635223							1.3421
0.403107							1.73544
0.869666							1.4422
0.627191							1.47217
0.483997							1.41453
0.761093							2.10581
0.584269							1.86038
0.639506							1.09835
0.807664							1.93491
0.810431							1.09645
0.738829							2.50959
0.50144							1.61758
0.500055							2.87465
0.75492							1.46012
0.438496							1.74172
0.763443							1.94911
0.5019							1.67971
0.623843							1.31746
0.925458							0.710201
0.714661							1.9616
0.669584							2.33797
0.689312							1.41453
0.776946							1.46864
0.696317							1.43207
0.594634							1.13054
0.389364							1.20749
0.740392							1.70765
0.594634							1.36857
0.717566							2.12082
0.7227							1.09835
1.72113							1.3269
2.28965							1.2647
0.873031							2.09839
0.957854							0.928512
0.459597							1.29838
0.365484							1.14016
0.564324							0.661685
0.534025							1.39529
0.912127							1.36857
0.430518							1.07345
0.657744							1.44544
0.582065							1.64752
0.641378							0.664039
0.50144							0.967457
0.653868							1.52526
0.611873							1.00748
0.946202							1.18269
0.686961							1.09503
0.73538							0.755608
0.417436							1.27779
0.66647							1.09122
0.564324							0.877256
0.567591							0.825966
1.34141							1.93518
0.739767							0.645777
0.626799							1.11945
0.471511							0.797785
0.369884							1.78843
0.602357							1.28994
0.364851							1.43513
0.57848							1.41437
0.511026							1.14491
0.498667							0.775159
1.38481							1.2536
1.23764							2.19627
0.578879							1.80028
1.02205							1.9544
1.4147							1.63619
0.760714							1.07581
0.471511							1.34948
0.78934							1.62769
0.554825							1.14249
0.573666							2.21972
0.457076							1.7167
0.472001							1.22299
0.366116							1.70535
0.712394							1.3433
0.541332							1.06458
0.471511							1.12865
0.6058							2.96188
1.6284							1.48452
0.731284							1.12125
0.45148							1.23802
0.624953							0.982391
0.435322							1.84942
0.894215							0.903983
0.516872							1.04707
0.473467							0.944001
0.298674							0.761928
0.542611							1.38464
0.520437							1.48078
0.413542							0.792846
0.641378							0.943022
0.537476							0.673027
0.605419							0.945958
0.671996							0.946935
1.23147							1.0038
0.692323							1.06458
0.507396							0.920199
0.71207							1.36853
0.584837							1.0642
0.64676							1.32964
0.885385							0.548226
0.567998							0.996058
0.709794							1.11199
0.859962							1.03848
0.430518							0.935208
0.602357							0.776648
0.523094							1.29838
0.679859							1.36057
0.644971							1.10965
0.866821							0.993444
0.435356							0.980802
0.454064							0.801038
0.533809							0.779989
0.425693							1.33511
0.592883							0.851997
0.616108							0.709468
0.528916							0.574169
0.438628							1.2851
1.36532							1.01211
2.02651							0.82218
0.979092							1.09624
0.671652							0.652984
0.519992							0.889616
0.459597							0.922332
0.626799							1.06859
1.07345							0.549173
1.37762							0.912127
1.37762							0.806214
0.821475							0.493308
0.626802							0.816468
0.587205							0.844026
0.506024							0.680284
1.18323							0.620127
0.81271							0.78934
0.688308							0.683335
0.632307							0.429981
0.57688							0.734752
0.490252							0.907046
0.578881
0.580872
0.608465
0.453523
0.542612
0.528808
1.77819
0.560626
0.590345
0.747846
0.638125
0.624955
1.22243
0.461606
0.77516
0.861039
0.534027
0.507396
0.686961
0.605418
0.60236
0.696314
0.679857
0.709794
0.709794
0.57888
0.410736
0.601972
0.756144
1.32005
0.690987
0.584838
0.590343
0.784641
0.615638
0.550641
0.608084
1.37661
0.511027
0.865319
0.722381
0.57888
0.925457
0.443212
0.733809
0.669583
0.808147
0.562684
0.624956
0.738832
0.644971
0.859962
0.674742
0.596187
0.64533
0.620314
0.456064
0.680284
1.1438
0.616108
0.592883
0.697643
0.692406
0.75285
0.645777
0.519992
0.815831
0.707266
1.0529
1.03397
0.581369
1.6011
2.18958
0.613571
0.748
0.780655
0.993444
1.29798
0.64899
0.80879
0.43266
0.45263
0.652984
0.635223
0.648188
0.581369
0.584046
0.354734
0.692406
0.388324
0.684095
0.549173
0.564119
0.644971
0.90526
0.548226
0.640116
0.79321
0.547276
0.826596
1.15781
0.64899
0.528916
0.547276
0.636041
0.536723
0.712394
0.776648
0.636041
1.41784
0.664821
0.724696
0.563197
0.652984
0.509895
0.640116
0.744516
0.492253
0.581369
0.594634
1.03848
0.588481
0.780655
0.636676
0.699298
0.549384
0.653868
0.842862
0.733808
0.652804
0.534027
0.615518
0.589353
0.587943
1.26428
0.747036
0.898611
1.30772
1.02862
1.03718
0.683635
1.41126
0.776084
0.589352
1.08207
0.827142
0.682015
0.638886
0.615518
0.635415
0.540908
1.03958
0.705924
0.627531
0.541419
0.662265
0.602348
1.01154
0.635415
0.660174
0.736221
0.900148
0.559011
0.730187
0.589821
0.767846
0.631047
0.639752
0.652167
0.498886
0.610103
0.617312
0.776442
0.808203
1.03553
0.818659
0.886428
0.926706
0.727481
0.67986
0.837359
0.709794
0.634858
0.636677
0.776648
0.578879
0.57888
0.590343
0.7227
0.443214
0.626062
0.626801
0.412983
0.64533
0.548122
0.578878
0.782578
0.700287
0.950346
0.512831
0.506028
0.705221
0.453523
0.586811
0.687971
0.842861
0.688305
0.430518
0.451992
0.616015
0.519992
0.597349
0.64533
0.550643
0.81271
0.688305
0.980744
0.782576
0.558148
0.623842
0.669583
0.615639
0.443214
0.684266
0.477355
0.569219
0.417437
0.861036
0.64533
0.57688
0.641378
0.456064
0.727481
0.6268
0.413543
0.511026
0.539193
0.971272
0.669585
0.745059
0.562684
0.696318
0.539192
0.620502
0.474928
0.490254
0.733808
0.671997
0.81866
0.820914
0.881722
0.669585
0.730335
0.715631
0.591516
0.639213
0.641378
0.596187
0.638128
0.809576
0.933415
0.709468
0.669585
0.925459
0.31743
0.75492
0.683253
0.580872
0.727481
0.623844
1.30597
1.5963
0.954955
1.14269
0.734751
0.693988
0.674741
0.755225
0.45199
0.623472
0.562683
0.825966
0.924709
0.869583
0.729702
0.687971
0.516425
0.608085
0.897827
0.730335
0.534025
0.584838
0.620128
0.483131
0.745369
0.839565
0.674742
0.429981
0.457076
0.382779
0.443214
0.520437
0.897054
0.714662
0.474928
0.669584
0.71466
0.565552
0.620128
0.537477
0.509668
1.423
0.562681
0.662296
0.453523
0.644971
0.750929
0.664039
0.725255
0.756142
0.548118
2.83796
0.871175
0.714662
1.12228
0.699957
0.564324
0.601972
0.560626
0.551064
0.465095
0.608084
0.387581
0.567593
0.560627
0.653868
0.548121
0.795756
0.782578
0.667855
0.587203
0.554825
0.457076
0.365483
0.42566
0.745061
0.590343
0.648188
0.674741
0.627904
0.634859
0.817246
0.30556
0.602358
0.608844
0.795755
0.608085
1.06805
0.658096
0.346661
0.366114
0.515977
0.669583
0.605801
0.573667
0.700289
0.760714
0.952289
0.885384
0.795756
0.775159
0.608086
0.739767
0.487417
0.460101
0.623472
1.423
1.10986
0.627904
0.593077
0.798944
0.624953
0.734751
0.442692
0.36039
0.64676
0.671995
0.690985
0.498667
1.80297
0.611496
0.515977
0.619008
0.624953
0.554825
0.644971
0.667856
0.652807
0.66751
0.7227
0.798075
0.611496
0.501899
0.494944
0.567997
1.65207
0.84094
0.432125
0.927454
0.443215
0.933416
0.977202
1.22242
0.865587
0.653868
0.624953
0.697643
0.534025
0.608844
0.669583
0.776648
0.73538
1.51793
1.02842
0.832238
0.787288
0.952835
0.57688
0.785304
0.548226
0.580474
1.27576
0.638489
0.461729
1.11199
0.592883
1.3421
0.784641
0.652984
0.581369
0.657744
0.871308
0.652984
0.93743
0.87607
1.83165
1.01211
0.903535
0.503739
1.40012
0.86772
0.652187
0.690149
0.724696
0.536723
0.584046
0.484802
0.694655
0.581369
0.871308
0.594634
0.584046
0.652187
0.824075
0.824075
0.851997
0.7211
0.767368
0.761929
0.750929
0.775159
0.477356
0.790511
0.443215
0.560627
0.412983
0.511027
0.866654
0.619008
0.741327
0.601973
0.847237
0.93743
0.563197
0.548226
1.52116
0.57688
0.492253
0.584046
0.684095
1.14016
0.438628
0.620314
0.694655
0.642548
0.608465
0.908128
0.548226
0.581369
0.930191
1.18927
0.461729
0.388324
1.19668
0.736793
0.520992

## Sheet: Fig. 2b
Fig.2b Killing Assay_dTssM_Contractile
Replicate	Date	Parent+p	Parent+pTssM	ΔtssM+p	ΔtssM+pTssM
1	190202	1.87	1.4	5.14	1.68
2	190909	1.16	1.68	4.54	1.16
3	190912	0.36	0.69	4.57	1.55
Values are Log10 of Prey Survival
Number of families	1
Number of comparisons per family	6
Alpha	0.05
Sidak's multiple comparisons test	Mean Diff.	95.00% CI of diff.	Significant?	Summary	Adjusted P Value
Parent+p vs. Parent+pTssM	-0.1267	-1.554 to 1.301	No	ns	0.9998
Parent+p vs. ΔtssM+p	-3.62	-5.047 to -2.193	Yes	***	0.0001
Parent+p vs. ΔtssM+pTssM	-0.3333	-1.761 to 1.094	No	ns	0.9698
Parent+pTssM vs. ΔtssM+p	-3.493	-4.921 to -2.066	Yes	***	0.0002
Parent+pTssM vs. ΔtssM+pTssM	-0.2067	-1.634 to 1.221	No	ns	0.9974
ΔtssM+p vs. ΔtssM+pTssM	3.287	1.859 to 4.714	Yes	***	0.0003

## Sheet: Fig. 2c
Fig.2c Sheath Length_pTssM_Non-contractile
Parent	Parent+pTssM	ΔtssM	ΔtssM+pTssM
1.33783	0.899498	6.34859	1.7622		Table Analyzed	190910_EmptyVspTssM		Table Analyzed	190910_EmptyVspTssM
2.4638	0.710201	2.58024	1.53206
0.952289	0.759041	1.76764	1.81568		Column B	Parent+pTssM		Column D	ΔtssM+pTssM
0.76654	0.825966	3.18302	1.14016		vs.	vs.		vs.	vs.
1.4079	0.75285	1.81409	1.27779		Column A	Parent		Column C	ΔtssM
0.554825	0.602453	2.90675	2.07446
0.592005	0.710201	1.53835	1.04646		Mann Whitney test			Mann Whitney test
0.76654	1.12639	1.70101	0.913267		P value	<0.0001		P value	<0.0001
1.20015	0.93743	3.10451	1.67009		Exact or approximate P value?	Approximate		Exact or approximate P value?	Approximate
0.677987	0.779989	1.51473	1.8472		P value summary	****		P value summary	****
1.42843	1.07199	1.0391	1.67971		Significantly different (P < 0.05)?	Yes		Significantly different (P < 0.05)?	Yes
0.967994	0.612723	0.98989	1.16854		One- or two-tailed P value?	Two-tailed		One- or two-tailed P value?	Two-tailed
1.12177	0.563197	2.05431	0.599858		Sum of ranks in column A,B	347828 , 454184		Sum of ranks in column C,D	402135 , 456570
0.731126	0.75285	1.92872	0.801038		Mann-Whitney U	164513		Mann-Whitney U	145449
0.549173	0.779989	2.32391	1.91574
0.592883	0.483728	2.30865	1.721		Difference between medians			Difference between medians
0.50477	0.838463	1.52968	2.58009		Median of column A	0.5999, n=605		Median of column C	1.636, n=716
0.619475	0.581369	0.752159	1.31588		Median of column B	0.6458, n=661		Median of column D	1.995, n=594
0.806214	0.516984	1.4204	1.02437
0.806214	0.483728	1.4204	1.77719
0.815831	0.776648	2.28538	1.09503
0.652984	0.806214	1.8283	1.27901
0.533809	0.305937	0.793137	1.07393
0.503739	0.75285	2.2722	1.37199
0.581369	1.01979	2.28255	1.37502
0.438628	0.626154	2.78344	1.55129
0.664039	0.564119	1.65375	1.64815
0.602453	0.524969	2.20803	0.898341
0.839083	1.14834	2.29033	0.479409
0.605896	0.813917	1.43416	1.15376
0.76654	0.652187	2.37963	1.82682
0.798437	0.664039	0.581369	1.69297
0.710201	0.524969	0.503739	1.10213
0.616108	0.580474	1.09503	2.03268
0.461729	0.648188	1.37502	1.52424
0.885515	0.80879	2.33997	1.48798
0.806859	0.871308	0.7211	1.63485
0.774637	0.536723	0.993444	1.25604
0.664039	0.680284	1.63485	1.31628
0.503739	0.608465	3.21727	0.710201
0.491196	1.06859	1.99617	0.940199
1.03648	0.509895	1.19024	1.47676
0.910415	0.635223	1.85241	0.764502
0.848327	0.476144	1.37862	1.20404
0.742418	2.64064	3.20768	1.24105
0.724696	0.980802	1.98956	0.80879
0.776648	0.64899	1.33571	0.858684
0.779989	0.773966	1.07345	0.80879
0.755608	0.549173	0.930439	0.801038
0.50477	0.736087	1.15776	1.60207
0.531857	1.21222	2.85557	0.912127
0.784641	0.844026	1.77351	1.51568
0.620314	0.684095	2.03197	1.40494
1.00178	0.616108	1.8174	0.764502
0.50477	0.524969	3.08247	1.47992
0.483728	1.72492	2.53689	1.35482
0.549173	0.608465	1.75784	0.880215
0.644971	0.73538	3.15871	0.775308
0.712394	0.787288	1.84818	1.25231
0.484802	0.571446	2.24765	1.68805
0.608465	0.42047	2.71468	2.03601
0.554825	0.741717	2.39444	1.25769
0.885515	0.707266	2.45598	1.8472
0.599858	0.644971	1.81568	1.31628
0.592883	0.509895	1.61629	1.92467
1.48378	0.483728	2.48062	1.43823
0.469546	0.548226	0.616108	1.13151
0.619475	0.588481	1.76426	1.4204
0.549173	0.574169	1.26717	0.846486
0.479409	0.796481	1.48483	1.34249
1.24481	0.622823	1.64973	0.616108
0.84094	0.73538	1.17254	0.57848
0.540584	1.00438	2.3295	2.71903
0.448011	2.12376	1.00178	1.66448
0.970141	2.90327	1.68805	1.34713
1.23432	0.636041	2.35392	1.03848
1.32964	0.710201	2.09119	2.00045
0.684095	0.626154	1.61275	2.78554
0.696151	0.608465	1.24063	2.49651
0.528916	0.917244	2.60496	0.980802
0.516984	0.652984	0.707266	2.19385
0.548226	0.832238	1.91601	2.2769
0.750082	1.29798	1.73664	2.03064
1.44939	0.45263	0.710201	1.42843
0.887275	0.710201	0.889616	0.903535
0.588481	0.554825	1.86066	2.26315
0.608465	0.851387	2.00045	3.10425
0.563197	1.12916	1.28994	2.25025
0.708001	0.43386	0.880215	2.33485
0.483728	0.620314	0.806214	1.9499
0.776648	0.42047	1.86038	2.58411
0.594634	0.680284	1.97666	1.09692
0.592005	0.912127	1.34132	1.12316
0.846486	0.648188	2.21578	2.33797
0.388324	0.36769	0.928512	2.32481
0.388324	0.664821	0.889616	2.22141
0.524969	1.80736	1.18576	3.15394
0.608465	1.48659	2.26476	1.36057
0.45263	0.690149	1.79234	2.2574
0.524969	1.97139	3.05699	1.40161
0.57688	0.616108	1.8154	2.30752
0.297317	0.509895	2.03064	1.32964
0.974953	0.636041	1.3269	1.84832
0.995536	0.616108	1.35942	1.57259
0.520437	0.76654	2.38944	1.77484
1.2194	0.694655	0.93743	1.54927
0.658096	0.808147	1.55631	1.85842
0.512832	0.608465	0.685614	1.48659
0.496344	0.580474	0.636041	1.76426
0.624953	0.594634	0.73538	1.35367
0.517766	0.891951	0.84094	1.32258
0.669584	0.644971	1.50777	1.2105
0.666817	0.93743	0.773966	2.1481
0.386983	0.645777	0.690149	3.16052
0.43266	0.528916	1.22375	2.80563
0.310064	0.581369	1.75954	2.49213
0.819506	0.592883	1.06469	2.32771
0.959782	0.82218	1.41453	2.2876
0.699958	0.605896	1.16854	2.17409
0.57848	0.50477	1.48903	0.989248
1.24212	0.652984	1.5057	1.12316
0.709794	0.694655	1.75599	1.4422
0.602357	0.488009	1.78798	1.97033
1.11485	1.36095	2.08521	1.35021
0.873031	0.592883	1.03044	1.58314
1.02566	0.759041	0.503739	1.40605
0.844778	0.469546	0.461729	1.6037
0.64676	0.594634	0.880215	1.52116
0.503739	0.594634	0.581369	1.2548
0.909336	0.708001	2.82851	1.48378
0.594634	2.99138	2.39705	0.912697
0.673027	2.638	2.47054	1.64815
0.653868	1.41044	1.50777	1.32808
0.560626	1.55805	1.19842	1.55095
0.710201	1.42479	1.48659	1.31628
0.957734	0.644971	1.06371	1.42843
0.648188	0.448913	0.82218	1.84854
0.645777	0.560626	0.913267	2.00449
0.759041	1.38197	0.716034	2.02822
0.461729	1.8924	0.661685	2.57926
0.616108	1.23802	0.716034	1.60539
0.456064	1.13844	1.9861	1.6002
0.393644	1.46257	2.60954	2.32001
2.25043	1.11878	0.924021	1.91003
1.32982	1.66974	0.775308	1.93085
0.614888	1.66086	0.970141	1.72113
0.748772	2.1348	1.49391	1.54509
0.601973	0.707266	1.79813	1.56958
0.742573	0.388324	0.769248	1.73077
0.519992	0.716034	3.42382	3.88473
0.471511	0.877256	0.642548	2.22315
0.517766	0.592883	0.940199	1.61601
0.674741	0.619475	0.642548	1.58131
0.516425	1.02893	0.84094	2.56551
0.57848	0.640116	0.554825	2.25002
0.668893	0.73538	0.594634	2.72156
0.64676	0.640116	3.34668	1.93073
0.549384	0.633584	1.72167	2.11708
0.605419	0.528916	1.27879	1.35307
0.902448	0.581369	1.85004	1.72113
0.453523	0.554825	1.83083	1.22375
0.626799	0.533809	2.12395	1.57883
0.38278	0.571446	1.92545	2.31552
0.544312	0.461729	2.54244	1.71737
1.14935	0.503739	1.73611	1.99026
0.745369	1.86624	1.01205	1.27281
1.17066	0.664039	1.01068	3.14217
0.760714	0.317612	0.943022	1.82083
0.486468	0.552007	0.626062	1.78765
0.714661	0.549173	2.51934	1.41322
0.527056	0.73538	4.17087	1.78377
0.608844	0.741717	3.75292	1.20395
0.319606	0.456064	1.7373	1.28994
0.480733	0.755608	1.40404	1.9616
0.498667	0.73538	0.762534	1.57458
0.408482	1.42771	2.26315	1.98211
0.601973	0.939092	1.15601	1.96478
1.3976	1.45441	3.29393	1.88273
0.473467	0.716034	2.25325	1.41388
0.425659	0.519992	1.27249	2.70042
0.560626	0.574169	0.941857	2.22118
0.667856	0.456064	1.25935	1.91438
0.511026	0.611873	1.55998	2.8703
0.496344	0.531857	1.50016	2.35944
0.516872	0.897054	1.03848	1.94804
0.490254	0.707185	1.70308	3.10257
0.619475	0.707185	2.23355	1.6899
0.533809	0.856191	1.19972	1.36819
0.677987	1.04021	2.15584	1.52968
0.626154	1.03754	8.12283	1.2647
0.519992	0.584837	1.06469	1.74619
0.652187	1.10673	1.83165	3.08644
0.779989	0.597349	0.520992	2.25855
0.493308	0.847237	0.36769	2.48398
0.492253	0.805856	1.78885	1.4204
0.664039	0.87541	1.74262	1.4422
0.461729	1.15896	0.707266	1.37766
0.461729	0.662296	0.671049	2.48398
0.677987	0.722381	1.12177	3.04318
0.664821	0.539193	1.29798	1.93196
0.581369	1.40157	2.1929	1.96954
0.458338	0.886428	2.06617	2.01341
0.742418	0.428365	0.731126	1.64594
0.548226	0.560626	3.58637	1.64468
1.1614	0.694655	2.60296	3.70115
1.11759	1.00438	2.61628	1.66479
0.616108	0.779322	2.16375	1.14016
0.592005	0.590344	4.1977	1.1614
0.581369	0.727481	2.38674	2.18387
0.764502	0.802695	1.61243	3.57253
0.652984	0.558148	1.87208	3.79407
0.602453	0.599665	1.50984	2.26095
0.348822	0.54812	2.44516	3.86339
0.548226	1.00438	2.13767	4.10946
0.619475	0.611873	1.79321	1.58882
0.594634	0.412983	1.16497	2.39705
0.57688	0.581369	1.4594	2.65086
0.42047	0.574169	2.19669	1.14834
0.42047	0.644971	1.49391	2.26315
0.684095	1.25604	1.8961	1.83763
0.524969	1.26141	1.36857	1.65207
0.80879	0.705221	3.14403	1.84692
0.636041	0.573666	1.9499	1.33934
0.304232	0.90296	1.42771	1.48452
1.08405	0.461729	1.19494	2.44768
1.91764	1.85282	2.78535	2.06643
0.761093	2.03192	1.90376	2.14409
1.09692	0.986616	1.66479	1.13294
0.45263	0.448011	1.79668	1.45194
0.563197	0.664821	1.8961	1.443
0.599858	1.45441	2.77506	1.19024
0.664821	0.839083	1.83845	0.877256
0.619475	0.716034	2.176	1.54808
0.832238	0.581369	1.63198	3.26396
0.479409	1.03397	1.72402	3.26492
0.613571	0.664821	0.935208	2.97055
0.67722	0.580474	2.58974	4.88073
0.45263	1.98924	1.8804	2.69502
0.616108	1.47676	2.34773	1.34674
0.652984	1.49217	1.30955	4.35547
0.775308	0.412983	3.37518	2.499
0.528916	0.664821	1.57491	2.95228
0.889616	0.549173	1.20491	2.12082
0.972282	2.42637	2.31562	3.10157
0.524969	0.652187	1.41784	1.41453
0.412983	0.724696	1.05043	1.34751
0.652984	0.492253	2.29351	4.88489
0.45263	0.716034	1.28994	2.23657
0.488009	2.67196	1.31588	2.76154
0.877256	0.716034	1.95443	3.36329
0.729702	1.32573	1.77836	2.44175
0.626154	0.528916	2.13524	1.87818
0.80879	0.549173	1.72402	3.08054
0.661685	0.90526	1.81568	2.89609
0.398893	0.613571	1.23601	1.77923
0.42047	1.61017	1.12916	1.30676
0.332019	1.38819	1.64549	4.39554
0.536723	0.815831	1.41437	3.1109
0.50477	0.552007	2.75767	2.53725
0.552007	0.716034	1.2194	1.94254
0.461729	1.73664	1.00954	1.30676
0.912127	0.484802	0.538764	1.83562
0.407916	0.775308	1.80002	2.09616
0.509895	0.50477	1.28851	1.04646
0.479409	2.31552	0.850504	2.14034
0.761093	3.3142	0.882509	1.86401
0.64899	1.65919	1.52295	2.13158
0.608465	1.59151	0.763443	2.30865
0.563197	2.25115	1.62769	1.2851
0.633584	1.68572	1.86534	2.71444
0.37608	2.15934	2.13837	1.82254
0.483728	1.08862	2.34379	1.32808
0.551064	0.654927	1.21693	1.98689
0.635223	0.626062	1.67251	1.61243
0.582065	0.584837	1.77038	4.22505
0.550644	0.603507	1.19494	1.56928
0.697643	0.584837	2.56736	3.2783
0.788754	1.03998	1.49635	2.10141
0.639213	0.657744	2.69232	1.59224
0.877256	0.465095	0.816468	2.30211
0.623472	0.364851	1.64594	2.03254
1.13605	0.523094	1.42807	1.6267
0.479409	0.584837	1.02842	1.61257
0.837221	0.852675	1.32337	2.13372
0.690149	0.544312	1.86038	1.862
0.556697	0.584837	1.23432	1.76933
0.712394	0.599665	1.28752	1.31724
0.742418	0.483131	2.22912	1.43465
0.677987	0.549384	2.03396	2.15162
0.620314	0.413542	2.81229	0.991057
0.871308	0.40393	1.63198	2.52931
0.469546	0.496344	2.48837	1.89387
0.588481	0.50144	1.74262	2.50249
0.515977	0.396423	1.14016	1.72006
0.516984	0.578879	1.82425	1.33727
0.509895	0.567591	1.44003	1.93599
0.273638	0.43266	2.04797	1.67251
0.548226	0.712394	3.03565	1.06805
0.540584	0.644971	2.15776	1.84904
0.806214	0.707266	1.1614	1.74235
0.547276	0.736087	3.15196	1.61944
0.519992	0.642548	1.37199	3.05899
0.605419	0.580474	1.90921	2.86139
0.509668	0.644971	1.51122	2.7606
0.623843	0.520992	2.35437	1.69679
1.14289	0.524969	1.5533	1.37493
0.465095	0.488009	1.76426	3.38137
1.18576	0.484802	1.37766	3.0164
0.626154	0.661685	1.18927	2.65341
0.680284	0.479409	1.63198	2.60416
0.644971	0.67722	2.44516	1.87069
0.748	0.677987	1.21565	1.3803
0.488009	0.619475	1.97139	2.95422
0.42047	0.547276	1.47076	2.4195
0.549173	0.82218	2.16738	2.36208
0.871308	1.01263	2.52488	2.63434
0.581369	0.616108	1.81568	2.01496
0.877256	0.456064	1.51877	4.06792
0.438628	0.43025	1.20404	2.10828
0.742418	0.393644	1.94162	2.85687
0.729702	0.516984	1.97033	2.83861
0.736793	0.644971	1.90812	2.70965
0.744516	0.584046	1.92899	3.28397
0.846486	0.873097	1.05438	1.70186
0.690149	0.7211	2.51725	3.51864
0.764502	0.356197	1.48798	3.68383
0.483728	0.549173	1.52798	1.93599
0.729702	1.09645	1.68805	2.03192
0.644971	0.528916	1.63834	1.73933
0.588481	0.685614	2.89825	1.6601
0.707266	0.683335	1.93733	2.06315
1.19494	0.476144	1.94804	3.58017
0.404073	0.328872	1.1287	2.32391
0.710201	0.584046	1.7839	1.58806
0.581369	0.438628	1.88537	1.12824
1.89938	0.622823	1.35367	1.48659
0.764502	0.82218	1.79117	2.07522
0.913267	0.42047	1.92413	2.20614
1.2647	1.16115	2.47979	1.98007
1.00334	0.623843	1.77367	3.13077
2.07997	0.616014	2.28442	2.14156
0.680284	0.395255	2.30414	2.59456
0.671049	0.490254	1.0681	2.03192
0.761093	0.490254	1.93491	2.26039
0.386983	0.759802	1.57458	1.99342
0.580474	0.500055	2.57504	1.48483
2.36736	0.58681	1.76662	1.84523
0.704319	0.500055	1.78798	1.48659
0.644971	0.537906	1.92251	1.77631
0.551064	0.972223	2.59155	2.54171
0.465095	0.594634	1.92035	3.19717
0.811998	0.673027	1.63071	3.09762
0.626154	0.599665	1.32573	3.2022
0.570535	1.03307	0.880215	3.61848
0.458338	0.662296	1.16095	2.54342
0.554825	0.515977	2.29781	2.87608
0.519992	2.49567	2.33307	3.08606
0.736087	1.52219	1.67724	2.52846
0.742418	1.38481	1.24606	4.10548
0.581369	0.574169	1.56031	3.09165
0.64899	0.664821	1.66479	1.75984
0.465095	0.57688	1.23222	4.94119
0.45263	0.671049	1.49217	2.06492
0.493308	1.1438	2.15125	1.99941
0.424164	0.42047	1.44867	2.91756
0.736793	0.581369	1.05636	2.69058
0.43266	1.8393	1.56431	3.13127
0.386983	1.364	1.40012	2.19385
0.388324	1.76544	2.10507	2.62504
0.540584	0.393644	1.14016	2.83861
0.42047	0.389661	1.71346	2.89681
0.548226	1.1438	1.60841	2.30865
0.635223	1.0038	2.50461	3.03291
0.645777	0.634859	1.80707	2.96704
0.729702	2.34349	1.3665	2.74587
1.53206	0.923458	0.804995	2.35238
0.648188	1.34141	1.17145	2.40808
0.551064	0.688305	2.47202	2.76962
0.652187	0.577681	2.12797	1.99472
0.7211	0.648188	2.68144	2.02525
1.44867	0.565552	1.61171	1.86624
0.608465	0.686961	0.812709	1.9384
0.549173	0.494945	2.10581	1.88399
0.528916	0.657744	2.23657	2.69599
0.581369	0.685614	1.68805	2.51621
0.461729	0.584837	0.742418	1.49391
0.465095	0.750005	1.9616	2.44749
0.552007	0.839564	0.594634	2.13718
0.456064	0.412983	2.50876	2.05709
0.710201	0.73538	2.02422	2.13767
1.02842	0.471511	1.11199	1.22714
0.581369	0.958819	1.90921	0.73538
0.479409	0.73538	1.71737	2.90555
0.853826	0.581369	2.44452	1.93599
0.605896	0.43266	1.70765	1.42932
0.581369	0.612723	2.07045	1.96772
0.594634	0.608465	1.78798	2.95688
2.37547	0.509895	1.5533	1.57075
0.9087	0.903535	1.32847	3.70746
0.592883	0.605896	1.10307	3.34547
0.671049	1.32573	1.62304	1.75954
0.43386	1.28388	0.82218	2.62187
0.581369	0.657744	0.999706	3.56328
1.03648	0.456064	1.76043	1.83562
0.491196	0.456064	2.29781	4.41841
0.868319	0.461729	2.59315	2.22889
0.552007	0.503739	2.61193	2.40657
0.328872	0.574169	1.63834	2.57686
0.570535	0.524969	2.71444	1.08405
0.75492	0.642548	0.941857	2.16234
0.958819	0.548226	1.6011	2.82796
0.80879	1.18927	1.8961	1.88813
0.710201	1.62047	1.34558	2.54355
0.785304	0.870645	2.22141	1.87069
0.648188	0.615639	2.82906	2.49401
0.916676	0.825966	2.64399	1.48903
1.8016	0.689312	1.54558	2.21484
1.46864	0.442692	2.41197	2.60595
1.58314	0.657744	1.39118	2.43749
0.491196	0.601973	1.26141	1.95895
0.540584	0.907046	1.48659	1.65853
1.01211	0.346662	0.887275	2.11984
0.9087	0.396423	2.01211	2.56148
0.570535	0.689312	1.1397	2.19385
0.42047	0.634859	0.903535	1.80419
0.388324	0.639213	1.32376	2.62187
0.483728	0.769173	1.23222	1.7456
0.479409	0.57688	1.15601	1.78798
0.500632	0.550644	0.896023	2.12596
0.871308	0.752159	2.40981	1.78798
0.779322	0.603507	1.62047	2.52323
0.483728	0.608085	1.81769	2.08397
0.36769	0.922332	1.15466	1.34403
1.4193	0.710201	1.3923	1.85282
0.461729	0.640116	1.4422	2.35437
0.342807	0.806214	1.00748	2.67741
0.500632	0.79321	0.967994	2.69425
0.548226	0.548226	1.69666	3.17611
0.448011	0.458338	1.624	2.83531
0.524969	0.549173	2.84245	2.21038
0.548226	0.9087	1.08788	2.4528
0.419231	0.868319	1.05043	2.71597
0.438628	0.645777	1.28388	2.27415
0.483728	0.503739	1.34674	2.72915
0.412983	0.458338	1.10401	1.7551
0.364851	0.479409	2.43129	2.61233
0.492253	1.02893	1.4193	1.6011
0.386983	0.620314	1.85282	1.67351
0.42047	0.551064	1.70186	3.20577
0.644971	0.903535	0.967994	2.2389
0.42047	0.581369	1.82425	1.38706
0.469546	0.483728	1.81883
0.520992	1.22587	1.78885	6.70375
0.479409	0.552007	1.8928	4.20052
0.524969	0.785304	1.59412	3.44503
0.42047	0.885515	1.19199	2.65232
0.516984	0.509895	2.89791	1.93682
0.524969	0.710201	1.93157	2.15377
0.592005	0.868319	2.07608	1.52021
0.73538	0.76654	1.35717	1.95818
0.488009	0.690986	2.07608	2.61547
0.552007	0.443214	0.946935	1.75029
0.619475	0.456064	1.0899	2.57988
0.356197	0.675084	1.64084	1.60539
0.581369	0.819506	1.47202	1.84892
0.356197	0.564119	2.3553	2.30752
0.42047	3.79712	1.32964	1.20395
0.540584	0.565552	1.76309	1.72046
0.483728	0.66751	1.89692	2.50166
0.806859	0.457076	1.45262	2.51199
1.18971	0.524859	1.38706	1.85341
0.677987	0.490254	1.87069	1.8088
0.438628	2.32229	2.05102	1.1287
0.412983	0.384587	1.59622	1.64295
0.581369	0.442692	2.63256	1.55091
0.613571	0.524859	1.83845	2.6401
0.332019	0.474929	1.67258	2.94309
0.57688	0.699958	1.71373	3.44226
0.671049	0.558975	2.65655	3.52899
2.44941	0.490254	1.90949	3.18186
0.680284	0.79051	1.52219	2.47491
0.332019	0.490254	1.63739	2.16917
0.57688	1.59325	1.42807	2.12264
0.708001	1.81052	1.47076	2.32548
0.563197	0.634859	1.58051	2.48423
0.742418	0.429981	1.62047	3.69934
0.488009	0.515977	1.00748	2.2793
0.570535	0.517765	1.85198	2.2789
0.571446	0.598894	1.22077	2.16234
0.556697	0.679859	0.652984	1.74129
0.393644	0.565552	1.69941	1.80643
0.456064	0.490254	1.9785	2.55757
0.958819	0.639212	1.57359	3.67401
0.476144	0.389364	1.64183	1.72207
0.448011	0.50144	1.66853	2.27077
0.685614	0.608085	1.49913	3.21826
0.493308	0.639212	2.28032	2.34645
0.36055	1.2536	1.91601	3.05377
1.14016	0.517765	1.98007	2.54598
0.626154	0.480733	2.90237	2.733
0.407916	0.558975	1.70674	3.32451
0.709468	0.644971	1.36095	2.87606
0.574169	0.673026	2.25025	2.40943
1.12824	0.765559	1.18093	2.28902
0.744516	0.639212	2.25325	8.01946
0.671049	0.650679	2.31562	2.30952
0.581369	0.50328	2.07697	3.083
0.774637	0.620313	2.08446	2.19627
0.549173	0.458338	3.05154	2.17044
0.616108	0.727561	2.20095	2.27036
0.838463	0.724696	0.980802	3.3075
0.664821	0.599858	2.14398	5.4777
0.779989	0.750082	4.67993	2.78236
0.640116	0.608465	1.75451	3.20804
0.519992	0.644971	2.14398	2.02422
0.536723	0.75285	1.77719	2.51001
0.633584	0.776648	1.90703	2.64143
0.588481	0.684095	1.52116	2.71827
0.616108	0.779989	1.17386	2.62484
0.548226	0.635223	1.02487	1.37502
1.08165	0.638489	0.8366	2.53618
1.5324	0.67337	1.11945	2.48962
0.645777	0.685614	0.73538	1.91899
0.633584	0.626154	1.29998	2.36824
2.23448	0.563197	1.41453	1.52116
1.10307	0.86532	2.29781	1.16497
1.32964	0.509895	1.10965	1.48659
1.17254	0.851386	1.85394	3.07733
0.616108	0.540584	2.74643	1.61533
0.524969	0.509895	1.71646	1.63198
0.322486	0.958819	2.76003	3.25087
0.356197	0.644971	2.5189	3.81407
0.476144	0.603507	2.34352	2.83861
0.388324	0.80879	1.63739	2.54562
0.43025	0.492253	2.03652	2.39094
0.563197	0.710201	1.52526	2.9042
0.671049	0.322486	2.12669	2.09811
0.599858	0.640116	1.92872	3.35413
0.448011	0.57688	1.52968	2.47603
0.515977	0.846486	2.1929	2.14689
0.515977	0.567591	1.35021	2.43576
0.528916	0.67337	1.47957	2.25074
0.516984	0.650679	2.48649	2.50203
0.570535	0.66751	1.80419	3.03098
0.7211	0.650679	1.48659	2.54598
1.09122	0.685614	1.15105	1.75451
0.605896	0.551064	1.16095	1.35972
0.491196	0.519992	1.32337	1.5196
0.317612	1.24991	2.7982	1.21617
0.438628	2.09119	1.70674	2.41714
0.548226	0.677987	1.13605	2.34884
0.519992	0.581369	1.40494	1.45262
0.461729	0.479409	1.35021	1.91682
0.581369	0.644971	2.38661	0.824075
0.626154	0.680284	1.61951	1.1287
0.608465	0.741717	1.31312	1.69727
0.736793	0.916676	1.19363	2.51166
1.24565	0.808147	1.47394	2.95915
0.37746	0.75285	1.20404	2.54016
0.605896	0.798437	1.52798	1.99513
0.36055	1.90294	1.27045	1.94016
0.493308	2.25394	1.93921	1.8924
0.592005	1.91248	1.97139	2.0648
0.488009	0.76654	1.26717	2.32212
0.448011	0.657744	3.07015	2.38944
0.488009	0.488009	2.51134	1.17696
1.08165	1.24063	1.70291	1.37009
0.690149	0.389661	1.22978	1.42552
1.93545	0.386983	1.28005	1.73544
0.697643	0.761093	2.28538	1.4658
0.388324	1.18576	1.35768	2.70158
0.458338	0.605896	2.46143	0.993444
0.412983	0.8366	1.81409	2.07697
0.488009	0.519992	1.8154	3.19326
0.611873	0.594634	1.08165	3.03411
0.551064	0.644971	1.82425	2.56554
0.816468	0.644971	1.14834	1.92899
0.796481	0.748	1.72475	4.22339
0.348822	0.877256	1.88604	3.1734
0.458338	0.806214	1.50186	3.93135
0.548226	0.479409	1.91571	2.89243
0.707266	0.549173	1.79617	2.61547
0.549173	0.923458	1.33917	2.00357
0.7211	0.940199	2.51383	2.1218
0.483728	0.808147	2.84341	1.30597
0.324094	1.13054	2.42663	1.70948
0.479409	0.806214	1.33363	1.529
1.39529	0.853826	2.07686	1.55631
0.491196	2.42637	1.63732	1.27779
0.476144	0.519992	1.29638	2.88169
0.36769	0.619475	1.64801	1.33627
0.619475	0.697643	1.04707	2.31225
0.811286	0.616108	1.46193	1.57754
0.519548	0.689396	1.47766	2.74643
0.538764	2.01341	2.19753	2.64399
0.438496	0.769248	2.68179
0.517766	0.317612	1.3719
0.463104	0.652984	1.57868
0.656337	0.716034	2.71161
0.565552	0.465095	1.56515
0.601973	0.42047	3.16817
0.644971	0.404073	1.56279
0.313031	0.292023	1.89387
0.480733	0.419231	1.55032
0.515977	1.50016	3.15326
	0.619475	2.55468
	0.620314	1.97978
	1.61919	1.34605
	2.31764	1.78998
	1.54827	3.0209
	0.806214	1.74606
	0.644971	1.55032
	0.581369	2.7438
	0.50167	1.19779
	0.488009	1.23203
	0.636041	1.09624
	1.29155	0.811286
	1.03648	0.654927
	1.1932	2.5806
	1.02437	1.27842
	1.01979	1.23128
	0.492253	1.28994
	0.492253	1.52689
	0.880215	1.53654
	1.14516	1.37123
	0.87607	1.21693
	0.955015	1.77286
	0.779989	1.59615
	0.580474	1.34948
	0.43266	1.14249
	0.37608	1.11878
	0.549173	0.584837
	0.581369	0.654927
	0.581369	1.09877
	0.533809	2.14931
	0.449171	1.91438
	0.50477	2.50565
	0.620314	2.05001
	0.594634	1.11199
	0.616108	1.52798
	0.76654	1.71161
	0.64899	2.51311
	0.594634	1.12639
	0.714661	1.4422
	0.559388	1.47711
	0.68325	1.11059
	0.380357	1.82568
	0.701936	0.79321
	0.429981	1.06371
	0.688305	0.524969
	0.483131	1.41959
	0.664821	1.66378
	0.813917	0.747845
	0.707266	2.00311
	0.619475	1.65333
	0.438628	1.364
	0.635223	1.75718
	0.563197	1.03246
	0.712394	1.78099
	0.493308	0.75285
	0.493308	2.25648
		2.00175
		1.45118
		1.04646
		1.61758
		1.04098
		1.01005
		1.71918
		1.4193
		1.52526
		2.10877
		1.41784
		1.19842
		0.912697
		2.41197
		1.90512
		1.43207
		0.605896
		2.20071
		1.18313
		1.89198
		1.16898
		1.47957
		1.78099
		2.04797
		1.09645
		1.20878
		1.87846
		1.11945
		2.77338
		0.908128
		1.93518
		1.24063
		2.76681
		0.873097
		0.976019
		1.04994
		1.22714
		0.769248
		1.8804
		1.76662
		1.24063
		3.17087
		1.529
		2.29033
		2.36208
		1.47676
		1.27779
		1.28388
		1.3421
		1.09122
		0.438628
		2.00357
		1.17386
		1.99967
		2.41757

## Sheet: Fig. 3b
Fig.3b Sheath Length_Parental pTssA
Parent	Parent+pTssA
0.727561	2.12244		Table Analyzed	Data 4
0.581369	1.70395
0.556697	1.4237		Column B	Parent/pTssA
0.524969	1.26043		vs.	vs.
0.664039	2.24216		Column A	Parent
0.45263	1.91692
0.45263	1.97752		Mann Whitney test
0.492253	2.33695		P value	<0.0001
0.520992	1.52101		Exact or approximate P value?	Approximate
0.776648	1.68904		P value summary	****
0.779989	2.2951		Significantly different (P < 0.05)?	Yes
0.868319	1.80833		One- or two-tailed P value?	Two-tailed
0.652984	2.03735		Sum of ranks in column A,B	263725 , 575435
0.388324	1.31443		Mann-Whitney U	69972
0.364851	1.77303
0.419231	1.45155		Difference between medians
0.692406	2.30518		Median of column A	0.5676, n=622
0.644971	2.20521		Median of column B	1.293, n=673
0.620314	1.56337
0.500632	2.58441
0.776648	2.38867
0.469546	2.37717
0.751641	2.71094
0.613994	2.81241
0.677412	2.28682
0.602021	1.4237
0.479409	1.88366
0.445976	1.60591
0.632146	1.70395
0.599858	2.28682
0.620314	2.21093
0.50167	2.31157
0.689311	2.50576
0.517766	0.866078
0.517766	1.4237
0.599858	1.94746
0.599858	1.51546
0.398893	1.5057
0.592005	1.37553
0.684095	1.07061
0.707266	2.20807
0.67337	1.93599
0.594634	1.27208
0.336685	1.61275
0.43386	1.61919
0.697643	1.25231
0.616108	1.36857
0.480732	1.73664
0.597349	2.06391
0.494946	1.98217
0.415216	1.05636
0.530987	1.71039
0.532292	0.7211
0.567998	2.38727
0.650679	1.19711
0.560627	1.22587
0.537905	0.697643
0.5019	1.07839
0.564325	1.53835
0.426744	2.39326
0.339932	2.02822
0.407916	1.34948
0.449171	1.46193
0.645777	1.30136
0.620314	1.2536
0.515977	1.29352
0.393644	1.5533
0.484802	3.15591
0.664039	2.25025
0.304232	2.76906
0.389661	1.97666
0.43386	2.45788
0.483728	0.90526
0.566419	1.46864
0.403107	2.2484
0.465095	2.10012
0.68797	3.19245
0.515977	1.63166
0.565552	1.29998
0.552737	1.14016
0.629374	1.89198
0.463104	1.41674
0.669584	1.444
0.322486	1.46864
0.409048	1.69727
0.598894	1.00438
0.560627	1.67009
0.620126	1.41894
0.396422	1.5324
0.465095	1.23601
0.650679	0.913267
0.597349	2.51146
0.503278	1.25935
0.598894	0.935764
0.689311	1.52968
0.554825	1.80736
0.632306	1.15781
0.554825	1.07393
0.519992	1.25231
0.500632	1.09122
0.461729	0.940199
0.524969	1.55631
0.388324	0.91781
0.716034	1.21436
0.548226	0.692406
0.547276	0.744516
0.412983	1.24063
0.42047	2.6538
0.645777	3.55749
0.570535	0.815831
0.500632	0.408482
0.540584	0.9386
0.304232	0.584046
0.811998	0.571244
0.469546	0.333755
0.479409	0.328169
0.509895	0.662296
0.515977	0.38278
0.42047	0.57688
0.42047	0.666817
0.405644	0.539193
0.335826	0.443214
0.746299	0.67337
0.611496	0.626799
0.796627	0.608844
0.434792	0.795465
0.903216	0.774264
0.640116	0.455557
0.456064	0.567591
0.479409	0.64676
0.556697	0.657744
0.488009	0.599858
0.407916	0.465095
0.388324	0.570535
0.547276	0.716034
0.342807	0.584837
0.774637	0.687969
0.458338	0.827085
0.456064	0.57848
0.871308	0.560626
0.45148	0.592005
0.42047	0.461729
1.07495	0.554825
1.33917	0.449171
0.765559	0.776648
0.790513	0.798437
0.951802	0.491196
0.870644	0.509895
1.36667	0.547276
1.16497	0.57688
0.764502	0.736793
0.744516	0.690149
0.626154	0.620314
0.877256	0.796481
0.713852	0.45148
2.11784	0.43266
0.920199	0.564119
0.962067	0.574169
0.744516	0.519992
0.599858	0.748
0.638489	0.484802
0.930191	0.438628
0.652984	0.584046
0.987143	0.744516
0.685614	0.683335
0.880805	0.731126
0.903535	0.616108
1.19668	0.483728
0.873097	0.42047
1.07581	0.570535
1.07581	0.646403
1.07495	0.620314
0.615641	0.392321
0.620128	0.549384
0.517765	0.237465
0.765559	0.565552
0.730968	2.09345
0.818094	1.45155
0.574169	0.967457
0.736087	1.4406
0.548226	2.08541
0.685614	1.56279
0.839083	1.19199
0.664821	0.870645
0.692322	2.08053
1.30154	1.32477
0.834873	4.11211
0.982391	1.58102
1.01979	1.38348
1.12824	1.64801
0.776648	2.67454
0.98145	1.76502
0.491196	1.09645
0.494943	1.15576
0.32534	1.08031
0.580871	1.84604
0.614886	1.76933
0.447364	1.3714
0.590344	2.15001
0.519992	1.10401
0.51283	1.29012
0.605799	1.62968
0.48313	1.74129
0.586809	1.89972
0.429981	1.98211
0.490254	1.614
0.507395	1.54558
0.456064	1.28994
0.516873	2.13158
0.307821	2.06088
0.509667	1.88213
0.415217	1.79668
0.471999	1.92312
0.339929	1.27881
0.674741	2.11185
0.387578	1.09657
0.57688	1.74038
0.661292	1.71373
0.515221	2.25996
0.412038	2.16063
0.469546	1.66225
0.45148	1.36278
0.540584	1.85004
0.533809	1.35376
0.578005	1.20183
0.513198	1.26132
0.445976	1.81218
0.550356	0.949129
0.43386	1.28994
0.445976	1.87326
0.483997	1.80297
0.713852	1.67541
0.419231	1.38665
0.36769	1.18323
0.563197	1.55998
0.622823	1.9986
0.536723	2.11577
0.419231	2.38213
0.448011	2.00438
0.389661	1.29012
0.648188	0.712394
0.492253	1.46193
0.36769	1.45385
0.45263	1.79733
0.730969	2.1645
0.667855	1.21393
0.496343	1.36057
0.667855	1.41453
0.627904	2.296
0.289242	1.35636
0.523538	1.53308
0.387579	1.93599
0.516871	1.496
0.709793	2.0702
0.305558	1.34713
0.352611	2.21203
0.549384	2.07221
0.528916	2.64064
0.677987	1.8804
0.80879	2.41692
0.524969	1.43207
0.626154	1.42552
0.519992	1.15105
0.479409	1.5385
0.619475	2.03268
0.657744	1.64215
0.570535	1.51877
0.592883	1.26141
0.419231	1.37312
0.412983	1.77484
0.574169	1.10401
0.533809	1.8154
0.479409	1.364
0.549173	2.48649
0.724696	1.36057
0.479409	1.77103
0.633584	2.41499
0.533809	1.59622
0.438628	1.16854
0.56759	1.38706
0.550645	2.03958
0.567593	0.982391
0.623844	1.25769
0.605417	0.877256
0.614886	1.00178
0.569215	2.4693
0.57848	1.98211
0.507394	2.42663
0.426743	1.76292
0.725254	1.45496
0.624951	1.19547
0.693322	1.29066
0.456064	1.32808
0.537477	2.16533
0.410739	1.90846
0.537906	1.33571
0.590344	1.28276
0.494944	0.912127
0.519992	1.37392
0.709143	1.67748
0.694655	1.16095
0.364851	1.08522
0.386983	2.2532
0.480732	2.03731
0.490254	1.31549
0.699959	1.11795
0.386983	1.93539
0.384585	1.46446
0.639212	1.76449
0.523094	1.30774
0.601973	1.36582
0.396422	1.38665
0.523094	2.02822
0.432125	1.54853
0.769173	2.05538
0.538764	1.53955
0.538764	1.47766
0.490254	1.20471
0.405642	1.81409
0.486468	1.18303
0.438035	2.62288
0.332411	1.37661
0.465095	1.75029
0.549382	1.60654
0.519992	1.5196
0.335826	2.11391
0.611496	2.44031
0.679859	1.46193
0.523535	0.897826
0.448913	0.815831
0.649968	2.07552
0.472	2.23962
0.550644	1.95582
0.426743	1.95582
0.564324	2.58597
0.574169	1.90846
0.364851	1.52507
0.342807	1.86683
0.549173	1.37661
0.407916	1.50555
0.636041	1.09624
0.581369	2.49278
0.347328	2.46406
0.492253	1.1163
0.473466	1.82425
0.343987	2.02037
0.458338	1.83364
0.524969	1.61951
0.438628	1.69205
0.43266	1.41453
0.652984	2.41757
0.574169	1.16854
0.533809	1.03998
0.652187	2.35437
0.540584	1.26429
0.7211	1.51603
0.615638	1.18927
0.696316	1.55631
0.715953	1.63739
0.688307	2.25855
0.605419	1.44832
0.693324	1.48554
0.599665	1.25604
0.55939	2.1681
0.37113	2.31494
0.477357	2.03166
0.473467	1.74262
0.443215	1.06615
0.360388	1.9616
0.494945	1.58675
0.530987	1.3803
0.530987	1.83845
0.531857	1.93545
0.587204	2.35613
0.448011	2.09616
0.388324	1.18664
0.503739	1.82482
0.348822	1.89938
0.552007	1.25438
0.536723	0.870711
0.448011	2.42915
0.742418	1.38706
0.519992	1.35789
0.84094	0.967994
0.574169	1.03246
0.602453	1.10071
0.488009	1.9103
0.392321	1.57754
0.696151	1.7622
0.692406	2.25855
0.677987	1.36667
0.364851	1.17696
0.465095	1.97323
0.528916	1.16095
0.461729	1.19494
0.456064	0.891951
0.364851	0.826596
0.322486	1.76426
0.386983	1.53206
0.554825	1.43134
0.64899	1.60143
0.710201	2.03396
0.645777	0.98292
0.386983	1.35021
0.556697	1.21393
0.581369	1.96822
0.556697	1.68188
0.448011	1.54558
0.694655	1.01979
0.798437	1.71403
0.491196	1.87846
0.581369	2.03958
0.356197	2.25486
0.410457	2.06088
0.424028	0.846486
0.537476	1.44832
0.443214	1.19363
0.509668	1.45691
0.496344	0.908128
0.396422	1.02487
0.519992	1.83845
0.413542	1.18927
0.380357	2.53834
0.519992	0.811286
0.25072	1.17441
0.688305	1.15105
0.549383	1.16274
0.43266	0.955015
0.410738	0.447785
0.471511	0.487734
0.56759	0.568603
0.534024	0.581369
0.560627	0.581369
0.930191	0.42047
0.666471	0.626154
0.674741	0.554825
0.690983	0.534025
0.473467	0.601973
0.603507	0.554825
0.519992	0.430518
0.67722	0.240367
0.503739	0.669584
0.608465	0.616108
0.599665	0.556697
0.93743	0.551064
0.710201	0.661685
0.648188	0.317612
0.503739	0.574169
0.982391	0.574169
0.716034	0.479409
0.860499	0.537906
0.608465	0.429981
0.790583	0.429981
0.57688	0.581369
0.692406	0.671049
0.838463	0.45263
0.636041	0.626154
0.509895	0.787288
0.806859	0.458338
0.549173	0.479409
0.479409	0.393644
0.515977	0.570535
0.592883	0.483728
0.465095	0.419231
0.45148	0.28844
0.616108	0.528916
0.50477	0.520992
0.705221	0.713852
0.765559	0.570535
0.734752	0.469546
0.646403	0.424164
0.50144	0.410457
0.558975	0.37608
0.4701	0.611873
0.543941	0.469546
0.43416	0.598894
0.516984	0.564119
0.309737	0.564119
0.531857	0.457076
0.4701	0.364851
0.564119	0.43025
0.438628	0.742418
0.442758	2.77413
0.746299	2.11271
0.71077	1.78536
0.519992	2.4528
0.549173	1.06859
0.503739	1.27576
0.664821	1.58544
0.67722	1.3269
0.503739	1.54154
0.608465	1.63198
0.708368	1.27086
0.649991	1.93518
0.642143	1.99967
0.474929	1.57491
0.57848	2.20614
0.477356	1.19842
0.410739	1.01263
0.524969	0.967994
0.37746	1.08405
0.709143	1.26429
0.685614	3.03137
0.614888	2.19314
0.692323	1.85618
0.677987	1.27086
0.724696	1.53206
0.724696	1.6899
0.859962	1.12916
0.598894	1.40494
0.389364	1.09692
0.368004	2.05229
0.590344	1.02893
0.429981	1.78536
0.557733	2.05538
0.517766	1.46446
0.412983	1.90069
0.38327	1.84692
0.41109	1.28994
0.345075	0.988956
0.275322	1.41044
0.683335	1.39992
0.80879	1.53112
0.416119	1.45051
0.656557	2.66623
0.481034	2.09679
0.687969	1.55389
0.453523	1.8772
0.606944	3.01907
0.516872	1.78946
0.483728	2.29225
0.594634	2.11523
0.552007	2.5175
0.594634	1.58627
0.451991	1.12125
0.531857	1.07495
0.389661	1.12125
0.611873	1.22978
0.552007	1.33917
0.438628	2.29023
0.493308	1.94967
0.297317	2.53944
1.16809	1.67472
0.54812	1.29066
0.798943	0.792846
0.745369	0.827085
0.903983	0.870645
0.582065	1.45496
1.32337	0.930191
1.36582	0.949859
1.07839	1.1947
0.73538	2.12596
0.912634	2.32481
1.50051	1.80621
0.87607	1.61275
0.796481	1.20878
0.75285	1.13605
0.708001	1.36095
0.967994	0.731126
1.18093	0.616108
1.49078	0.86532
0.922332	1.00178
0.731126	1.21906
0.866654	0.796481
0.856191	1.03848
0.837221	1.62783
0.838463	3.02106
1.39901	1.22714
1.01263	1.68805
0.664821	1.60207
1.47394	1.53308
1.24063	2.41369
0.492253	1.17386
0.858684	2.18244
0.779989	2.06315
0.731126	1.89856
1.90512	1.47076
1.29998	1.50984
0.642548	2.7775
0.924021	2.09616
0.995536	1.8939
0.644971	2.80313
0.880215	1.60568
0.848327	1.55538
0.677987	3.36878
0.806214	1.28611
0.779322	1.16854
0.784641	1.01018
1.5385	0.992004
1.09122	1.61629
0.8366	1.41959
0.57688	1.69666
1.00799	1.29281
0.82218	1.41437
0.724696	1.00011
0.773966	0.740392
1.25769	1.05783
0.82218	1.03754
0.870711	0.79051
0.626154	1.24991
1.02842	1.00771
1.37312	1.00954
0.844026	0.834872
1.78843	0.534025
0.634859	0.688305
0.694655	1.41343
1.12125	1.09692
1.15776	1.77484
1.69065	0.891951
0.750929	1.76426
1.14491	1.18093
0.907046	0.813917
0.775159	0.552007
0.603507	0.613571
0.752159	0.549173
0.897826	0.563197
0.668893	0.748
1.20471	0.75285
1.32459	0.50167
1.07495	0.548226
1.54019	0.755608
1.25769	0.594634
	0.690149
	0.816468
	0.616108
	0.519992
	0.479409
	0.528916
	0.613571
	0.520992
	0.710201
	0.43386
	0.479409
	0.465095
	0.297317
	0.42047
	0.608085
	0.584837
	0.472979
	0.429981
	0.742262
	0.346662
	0.560626
	0.405643
	0.483131
	0.519992
	0.36039
	0.564324
	0.490254
	0.611873
	0.565552
	0.571446
	0.548226
	0.407916
	0.716034
	0.75285
	0.581369
	0.28844
	0.885515
	0.755608
	0.80879
	0.479409
	0.563197
	0.43386
	0.664821
	0.560626
	0.752159
	0.608085
	0.50167
	0.769173
	0.709143
	0.494478
	0.494478

## Sheet: Fig. 3d
Fig.3d Sheaths over Total Cells_dTssM_pTssA_Non-contractile
Date	ΔtssM	Δ/pTssA	Δ/pTssA+pVgrG1	Δ/pTssA+pVgrG3	Δ/pTssA+pEmpty	Δ/pTssA+pPAAR2
190523	0.452308	0.040636	0.155979	0.312914	0.0266344	0.016129
190528	0.425197	0.0120069	0.176955	0.222611	0.0578158	0.0226087
190530	0.311707	0.0130719	0.152066	0.231054	0.0519751	0.0323232
Number of families	1
Number of comparisons per family	5
Alpha	0.05
Sidak's multiple comparisons test	Mean Diff.	95.00% CI of diff.	Significant?	Summary	Adjusted P Value	C-?
Δ/pTssA vs. ΔtssM	-0.3745	-0.4699 to -0.2791	Yes	****	<0.0001	B
Δ/pTssA vs. Δ/pTssA+pVgrG1	-0.1398	-0.2351 to -0.04440	Yes	**	0.0039	D
Δ/pTssA vs. Δ/pTssA+pVgrG3	-0.2336	-0.3290 to -0.1383	Yes	****	<0.0001	E
Δ/pTssA vs. Δ/pTssA+pEmpty	-0.02357	-0.1189 to 0.07179	No	ns	0.9567	F
Δ/pTssA vs. Δ/pTssA+pPAAR2	-0.001782	-0.09714 to 0.09358	No	ns	>0.9999	G
Test details	Mean 1	Mean 2	Mean Diff.	SE of diff.	n1	n2	t	DF
Δ/pTssA vs. ΔtssM	0.0219	0.3964	-0.3745	0.03133	3	3	11.95	12
Δ/pTssA vs. Δ/pTssA+pVgrG1	0.0219	0.1617	-0.1398	0.03133	3	3	4.461	12
Δ/pTssA vs. Δ/pTssA+pVgrG3	0.0219	0.2555	-0.2336	0.03133	3	3	7.456	12
Δ/pTssA vs. Δ/pTssA+pEmpty	0.0219	0.04548	-0.02357	0.03133	3	3	0.7523	12
Δ/pTssA vs. Δ/pTssA+pPAAR2	0.0219	0.02369	-0.001782	0.03133	3	3	0.05688	12

## Sheet: Fig. 4a
Fig.4a KillingAssay_TssA_Contractile
Replicate	Parent+p	Parent+pTssA	ΔtssA+p	ΔtssA+pTssA	ΔtssAN+p	ΔtssAN+pTssA	ΔtssM+p	ΔtssM+pTssA
1	0	0.5	3.5	0.1	3.86	0.1	3.39	3.26
2	0	0.32	3.44	0.63	3.47	0.62	3.43	3.51
3	0	0	3.32	0.1	3.46	0	3.82	3.52
	Values are Log10 of Prey Survival
Number of families	1
Number of comparisons per family	5
Alpha	0.05
Sidak's multiple comparisons test	Mean Diff.	95.00% CI of diff.	Significant?	Summary	Adjusted P Value
Parent+p vs. ΔtssA+p	-3.42	-3.956 to -2.884	Yes	****	<0.0001	A-C
Parent+p vs. ΔtssAN+p	-3.597	-4.133 to -3.060	Yes	****	<0.0001	A-E
Parent+p vs. ΔtssM+p	-3.547	-4.083 to -3.010	Yes	****	<0.0001	A-G
Parent+pTssA vs. ΔtssA+pTssA	-0.003333	-0.5395 to 0.5328	No	ns	>0.9999	B-D
Parent+pTssA vs. ΔtssAN+pTssA	0.03333	-0.5028 to 0.5695	No	ns	>0.9999	B-F
Test details	Mean 1	Mean 2	Mean Diff.	SE of diff.	n1	n2	t	DF
Parent+p vs. ΔtssA+p	0	3.42	-3.42	0.1842	3	3	18.57	16
Parent+p vs. ΔtssAN+p	0	3.597	-3.597	0.1842	3	3	19.53	16
Parent+p vs. ΔtssM+p	0	3.547	-3.547	0.1842	3	3	19.25	16
Parent+pTssA vs. ΔtssA+pTssA	0.2733	0.2767	-0.003333	0.1842	3	3	0.0181	16
Parent+pTssA vs. ΔtssAN+pTssA	0.2733	0.24	0.03333	0.1842	3	3	0.181	16

## Sheet: Fig. 4b
Fig.4b Sheath Assemblies over Total Cells_dTssA_pTssA_Contractile
Parent	ΔtssM	ΔtssA	ΔtssA+pTssA	ΔtssAN	ΔtssAN+pTssA
0.822775	0	0.0030581	0.533835	0.0655738	0.332524
0.739224	0	0.00162602	0.706667	0.0675944	0.738693
1.48386	0	0.00339559	0.545455	0.0726392	0.780992
Number of families	1
Number of comparisons per family	3
Alpha	0.05
Sidak's multiple comparisons test	Mean Diff.	95.00% CI of diff.	Significant?	Summary	Adjusted P Value
ΔtssA vs. ΔtssA+pTssA	-0.5926	-1.042 to -0.1430	Yes	**	0.0099	C-D
ΔtssAN vs. ΔtssAN+pTssA	-0.5488	-0.9984 to -0.09917	Yes	*	0.0163	E-F
ΔtssA vs. ΔtssAN	-0.06591	-0.5155 to 0.3837	No	ns	0.9707	C-E
Test details	Mean 1	Mean 2	Mean Diff.	SE of diff.	n1	n2	t	DF
ΔtssA vs. ΔtssA+pTssA	0.002693	0.5953	-0.5926	0.1623	3	3	3.651	12
ΔtssAN vs. ΔtssAN+pTssA	0.0686	0.6174	-0.5488	0.1623	3	3	3.381	12
ΔtssA vs. ΔtssAN	0.002693	0.0686	-0.06591	0.1623	3	3	0.4061	12

## Sheet: Fig. 4c
Fig.4c Sheath Length_dTssA_pTssA_Non-contractile
ΔtssAN	ΔtssAN+pTssA	ΔtssA	ΔtssA+pTssA
0.319607	2.01666	0.679859	0.442693		Table Analyzed	20200515_SheathLength_TssAmutants		Table Analyzed	20200515_SheathLength_TssAmutants
0.41074	1.19537	0.474929	1.22077
0.298674	1.69051	0.699959	1.94456		Column B	ΔtssAN+pTssA		Column D	ΔtssA+pTssA
0.289239	1.39603	0.664039	2.89914		vs.	vs.		vs.	vs.
0.334448	1.44367	0.448914	1.94911		Column A	ΔtssAN		Column C	ΔtssA
0.369885	2.0059	0.511025	0.935208
0.490253	1.7453	0.516984	0.891951		Mann Whitney test			Mann Whitney test
0.335826	1.14016	0.456064	1.85646		P value	<0.0001		P value	<0.0001
0.364851	1.66479	0.517766	1.62047		Exact or approximate P value?	Approximate		Exact or approximate P value?	Exact
0.349979	1.29517	0.472979	1.31628		P value summary	****		P value summary	****
0.494946	1.93196	0.369884	0.708001		Significantly different (P < 0.05)?	Yes		Significantly different (P < 0.05)?	Yes
0.335826	0.86772	0.560626	1.41784		One- or two-tailed P value?	Two-tailed		One- or two-tailed P value?	Two-tailed
0.442693	0.73538	0.543888	2.42101		Sum of ranks in column A,B	57485 , 430094		Sum of ranks in column C,D	340 , 113186
0.509668	1.40494	0.538764	1.03246		Mann-Whitney U	4510		Mann-Whitney U	220
0.366116	1.14289	0.468715	1.4658
0.423482	1.05636		1.63739		Difference between medians			Difference between medians
0.492253	1.97666		0.798437		Median of column A	0.4079, n=325		Median of column C	0.5170, n=15
0.410457	1.73664		0.645777		Median of column B	1.364, n=662		Median of column D	1.456, n=461
0.245598	0.976019		0.967994		Difference: Actual	0.9558		Difference: Actual	0.9389
0.519992	1.77367		2.57039		Difference: Hodges-Lehmann	0.9455		Difference: Hodges-Lehmann	0.951
0.328872	2.30865		1.22375
0.37608	1.29998		1.13518
0.356197	1.46012		1.42932
0.36769	1.67599		1.57868
0.36769	1.92149		1.35972
0.36055	2.32707		2.05763
0.336685	1.86534		1.888
0.43386	2.2789		1.4204
0.259996	1.12865		1.72402
0.37608	2.19332		1.37502
0.509895	1.74606		2.05785
0.37608	2.39326		0.727561
0.43386	1.39992		0.784641
0.492253	1.3665		2.00901
0.332019	1.18303		1.65853
0.386983	2.32548		1.06469
0.605896	1.1438		1.17386
0.36055	1.77396		1.94697
0.611873	2.78796		1.52968
0.354572	2.384		1.66479
0.461604	2.43258		1.56431
0.480735	0.716034		0.829108
0.464101	1.96081		0.952835
0.271943	1.71039		0.677987
0.38278	1.75954		2.64615
0.35457	2.91453		1.33199
0.473469	2.19006		1.45118
0.43266	2.27049		0.95719
0.349977	2.2514		0.549173
0.438628	1.63198		2.43236
0.342807	1.26429		2.31432
0.322486	1.24481		1.42414
0.45148	2.2484		0.732231
0.483728	1.21393		1.31549
0.458338	1.31588		0.789339
0.42047	1.42223		1.63732
0.473467	1.97981		1.65193
0.624953	1.83364		1.21617
0.451991	1.40012		2.45692
0.407916	1.36095		1.16174
0.35261	0.846486		0.615639
0.516425	1.55664		0.650679
0.375465	1.01979		1.91764
0.365484	2.25025		0.657744
0.42047	3.27478		0.861037
0.438628	2.64143		2.19248
0.30782	2.29532		1.18927
0.666579	1.58806		0.517765
0.549173	2.57039		0.472979
0.429981	1.15466		0.769172
0.304044	0.89428		0.524858
0.650679	1.14516		1.45496
0.561579	1.41674		1.20471
0.37608	2.18958		1.73117
0.322486	2.01315		1.93252
0.396423	1.32808		1.17362
0.461729	2.07045		0.827084
0.438628	1.21179		1.30985
0.493308	1.78099		0.859962
0.43266	2.01341		0.827085
0.419231	1.89198		1.16809
0.386983	1.49635		1.39992
0.419231	1.74411		0.886429
0.364851	1.64594		0.911113
0.412983	0.98292		0.830431
0.28844	1.52386		1.10965
0.483728	1.80797		1.82527
0.491196	1.52507		1.3719
0.438628	1.55032		2.49129
0.273638	1.63901		2.4603
0.42047	1.72046		1.74235
0.461729	1.7817		1.07753
0.388324	1.61858		0.926208
0.228032	1.42349		1.26461
0.292023	2.44334		1.13518
0.332019	1.12537		1.95818
0.43386	1.83688		0.912127
0.305937	3.54702		0.50144
0.305937	1.10965		0.438497
0.593077	1.16809		1.5533
0.473468	1.28239		1.47766
0.45263	1.89564		1.37123
0.438628	1.28074		0.778728
0.265928	2.36736		0.644971
0.448011	1.77631		0.894732
0.479409	1.78536		2.36646
0.503739	1.48798		1.38665
0.348822	1.19972		2.40367
0.37608	2.07697		1.43706
0.412983	1.93545		1.38465
0.412983	2.45873		3.13178
0.389661	1.24025		2.15033
0.407916	1.52507		0.709142
0.515977	1.42154		0.870644
0.404073	2.33183		0.694655
0.364851	1.97978		2.01312
0.456064	1.53383		1.63901
0.389661	1.50509		1.61858
0.297317	2.35706		1.84692
0.484802	2.55848		0.73538
0.483728	1.50324		0.348822
0.449171	1.75938		0.744516
0.484802	0.644971		1.44156
0.389661	1.27208		1.16968
0.297317	0.977911		1.20878
0.42047	2.38514		0.389661
0.36055	1.24991		0.967457
0.412983	1.31619		0.557733
0.442692	2.2532		0.490401
0.366117	1.56515		0.582486
0.335826	1.86038		0.80879
0.396424	1.99188		0.517767
0.453522	1.52689		2.60591
0.409048	0.885385		1.23802
0.375466	2.21346		2.24991
0.280314	0.951803		1.63901
0.357816	1.34399		1.03553
0.344657	1.00748		1.86881
0.477356	1.48592		1.8404
0.443213	0.410739		2.19753
0.352609	0.66369		1.87473
0.289239	0.775159		0.980505
0.328168	0.496344		1.90846
0.23155	0.642548		1.80797
0.286836	0.639213		0.423482
0.319607	0.653868		1.65193
0.424164	0.319606		1.93157
0.228032	0.410739		1.93491
0.404073	0.28924		1.39744
0.42047	0.639213		1.87486
0.297317	0.417436		2.41718
0.322486	0.554825		1.43417
0.36769	0.825966		2.09987
0.461729	0.565552		0.776648
0.347328	0.620127		1.61243
0.277413	0.517766		1.22714
0.581369	0.597349		1.94189
0.42047	0.597349		2.42058
0.488009	0.537476		1.24063
0.386983	0.567591		0.89428
0.448011	0.649968		2.32481
0.317612	0.890849		1.68805
0.438628	0.39467		0.594634
0.37608	0.578879		1.68959
0.386983	0.573666		1.86624
0.519992	0.709794		1.65417
0.319245	0.369884		0.966262
0.45263	0.66369		0.644971
0.304232	0.298674		1.32738
0.37608	0.550644		1.39992
0.456064	0.679859		1.76449
0.251869	0.685614		1.18069
0.531857	0.57848		1.16968
0.438628	0.530987		1.53955
0.479409	0.592005		2.31202
0.257989	0.652187		3.13952
0.19616	0.697643		1.14026
0.257989	0.67337		1.14431
0.449171	0.780655		1.10129
0.43025	0.571446		1.45592
0.453523	0.571446		1.37123
0.328168	0.803271		0.73538
0.471999	0.696151		1.9971
0.490253	2.81331		2.16917
0.438628	1.84353		2.83145
0.93743	1.7176		2.77637
0.469546	1.92017		1.15466
0.36055	2.03539		1.38819
0.404073	1.27822		1.66853
0.488009	2.25893		1.32258
0.50477	1.67472		0.97921
0.461729	1.67472		2.22772
0.57688	1.96016		1.23222
0.664821	1.72253		1.57754
0.456064	1.19896		1.25604
0.37746	1.94775		4.92686
0.305937	1.08987		1.59687
0.42047	1.674		2.00045
0.43386	1.57553		1.85198
0.462011	2.36739		1.67816
0.552007	1.82237		1.01979
0.426744	1.87482		1.30158
0.405644	1.49013		2.38835
0.277413	1.64552		1.96187
0.54812	1.85336		1.20015
0.477356	1.70698		1.86986
0.396423	1.50631		1.69297
0.539193	1.65067		1.68805
0.395255	2.91986		2.98033
0.5019	1.15886		0.563197
0.384587	1.5763		1.8154
0.258883	2.63903		1.50777
0.475902	1.63665		2.14786
0.386983	4.19656		1.43823
0.432125	1.12274		1.94409
0.392321	0.793895		2.01036
0.33993	1.21103		1.71481
0.335826	1.47706		1.10213
0.38758	1.8845		2.244
0.409047	2.03002		1.76161
0.43266	1.6711		1.54961
0.386983	1.64552		0.549173
0.346662	1.08093		1.51877
0.258883	1.51993		1.01005
0.332411	0.764337		0.779989
0.404395	1.03511		0.815831
0.39824	1.62551		2.69434
0.338994	1.57013		1.61601
0.390328	1.74073		1.83197
0.306361	1.39345		1.84366
0.487476	1.87474		1.13539
0.45148	1.62257		1.20337
0.468715	1.63449		0.658096
0.43386	1.58102		1.35376
0.342807	1.17441		2.84556
0.354001	0.944001		2.01108
0.636677	1.08522		1.26429
0.334447	0.815831		2.55558
0.453523	1.38464		2.29509
0.646403	1.15696		1.10071
0.298674	1.27335		1.22799
0.532291	1.33917		0.889616
0.259774	1.05761		1.39529
0.602357	0.769173		1.89719
0.298674	1.51473		0.945959
0.279488	2.26588		1.28312
0.240367	2.91183		1.29075
0.496344	2.06436		0.680284
0.537476	1.22223		0.556697
0.483728	1.73544		1.62304
0.347328	1.38931		1.76662
0.265928	1.1311		1.25438
0.305937	1.74606		1.41894
0.344656	2.55685		1.99655
0.357815	1.93682		1.4079
0.399905	1.46067		2.40981
0.31743	1.06805		2.12082
0.425659	1.01479		1.42807
0.371131	0.825966		1.35021
0.432125	1.03553		1.90294
0.36039	2.38048		1.34751
0.282776	2.51383		1.65256
0.543888	1.62257		1.96716
0.392321	1.52143		1.97335
0.490401	0.939092		0.883818
0.326093	1.36895		0.984506
0.389994	1.03044		1.18927
0.347328	1.07345		1.92413
0.346662	1.39715		1.95818
0.487476	0.93743		1.23601
0.39824	2.23727		0.891951
0.338994	1.67599		1.9103
0.543941	1.20878		0.724696
0.499853	1.23895		0.73538
0.507396	2.20142		1.09122
0.453523	1.73364		2.96441
0.323201	1.76309		0.664039
0.480733	1.64815		0.484802
0.548463	1.74262		1.05783
0.500113	1.45154		0.84094
0.502188	1.27045		1.74142
0.509129	1.27208		1.911
0.612935	2.1306		0.920199
0.338994	0.896603		2.0432
0.500892	1.28023		2.59311
0.565271	1.00023		0.939092
0.528807	1.7456		0.919194
0.483131	1.61629		1.28994
0.371131	2.4603		1.18069
0.280313	1.34948		1.12537
0.50144	2.06436		1.16967
0.472979	2.36137		2.02502
0.445976	1.24694		0.943022
0.498029	1.5533		1.64801
0.306785	1.52507		0.429981
0.548463	1.0038		2.13999
0.490401	0.765559		0.98989
0.38758	0.907046		1.44156
0.396423	2.49278		0.750929
0.480733	1.12865		1.88537
0.307819	1.63449		0.688305
0.537906	1.72207		0.860499
0.404073	1.31268		0.779989
0.375465	1.86683		0.479409
0.502188	1.42154		0.792846
0.435654	1.56279		0.961467
0.422013	1.10213		0.685951
0.41109	1.72207		2.01666
0.51421	1.40387		2.01541
0.387319	1.20701		2.47697
0.477356	1.40847		1.41388
0.470928	0.98145		2.21815
0.494478	1.16174		2.36
0.386983	1.10965		2.5832
0.516872	1.12125		1.91438
0.492253	1.27842		1.9139
0.37608	1.34605		1.86683
0.387654	1.55389		1.56928
0.386983	1.07495		0.795755
0.38758	1.26461		2.39297
0.343985	1.24025		1.51808
0.305937	3.9179		3.64765
0.328872	1.42369		2.39705
0.320058	1.93921		2.03677
0.343985	1.0264		2.98103
	1.42223		1.47076
	1.07393		1.32337
	1.39268		2.91916
	1.67444		2.92823
	1.67816		2.61074
	1.73664		1.49391
	1.39529		1.70917
	0.955015		2.52385
	0.860499		1.09122
	1.11945		2.52488
	1.7456		1.74262
	0.972282		1.77367
	0.657744		2.83531
	1.69727		1.00438
	1.22926		1.46012
	1.54322		1.34249
	1.1438		0.519992
	1.0529		2.22398
	0.824075		2.00357
	1.31746		1.27086
	1.79668		1.37009
	1.32219		0.75492
	1.31588		2.24006
	1.33511		2.00357
	0.684095		1.60402
	1.97323		1.41343
	0.923208		0.910415
	1.30136		1.6472
	2.41135		1.8895
	1.26461		1.48903
	1.46446		1.55062
	1.15376		1.23432
	1.36853		2.13524
	1.88604		2.61711
	1.42932		2.26591
	1.32808		1.12316
	1.70372		1.33627
	0.943022		1.31272
	1.53474		1.27779
	1.39529		1.0955
	1.0529		1.21222
	1.11199		1.07199
	1.27576		4.06089
	0.903535		1.91601
	1.36895		1.71039
	1.88978		1.8088
	1.61243		2.39444
	0.913267		2.44856
	1.69666		1.53748
	0.891951		1.68744
	1.46012		0.970141
	0.999706		1.22799
	1.05783		2.10235
	0.664821		2.20614
	0.970141		1.67599
	0.744516		2.04416
	0.815831		2.0964
	0.456064		1.32964
	0.829108		1.35059
	0.671049		2.79983
	0.838463		1.9544
	0.779989		1.57868
	0.592005		1.29352
	0.710201		2.37854
	0.549173		1.18616
	0.503739		1.80848
	0.520992		1.29066
	0.524969		1.41437
	0.465095		1.05761
	0.602453		1.76764
	0.90296		1.39529
	0.89428		1.80643
	0.644971		1.06197
	0.635223		0.859962
	0.592005		1.97276
	0.677987		1.84942
	0.509895		1.75662
	0.742418		0.980507
	0.642548		0.597349
	0.677987		1.08266
	0.707266		1.22978
	0.516984		2.20132
	0.605896		1.86683
	0.779322		2.58704
	0.588481		1.12865
	0.736793		1.08777
	0.519992		0.848055
	0.796481		1.84942
	0.671049		1.33294
	0.76654		0.864251
	0.724696		0.611118
	0.42047		1.76502
	1.9483		1.50493
	1.48554		1.06197
	1.99446		3.20905
	2.09616		1.41044
	1.55864		1.94254
	1.6472		1.80797
	2.87935		1.65417
	1.59296		1.54853
	2.23541		1.90846
	1.72402		0.57688
	1.42552		2.66519
	1.44112		1.54853
	1.25769		1.61858
	1.57491		1.38665
	1.76662		1.07839
	2.176		2.16714
	1.12824		1.76043
	1.87652		1.32376
	1.39006		1.59296
	1.54827		1.6601
	1.24063		1.91438
	1.92035		1.4204
	1.68466		1.8174
	1.05043		2.35238
	0.940199		1.89719
	1.03246		2.55009
	0.885515		1.67816
	1.67351		1.38706
	1.53206		2.67741
	1.77484		1.67724
	1.47111		1.19363
	1.69727		2.34884
	1.11199		2.8844
	2.41864		1.68744
	1.35059		1.34403
	1.18927		2.09414
	1.44544		1.64295
	1.3923		2.31152
	0.967994		1.64576
	1.624		1.42932
	1.12639		1.97276
	1.03848		1.84892
	1.15601		2.6773
	1.4193		1.19711
	1.18401
	1.19842
	1.72402
	1.10401
	1.63166
	1.72853
	1.6011
	0.801038
	1.51808
	0.838463
	1.64594
	1.12177
	2.08397
	2.06492
	1.38819
	2.37197
	0.680284
	1.31588
	1.39006
	0.90296
	1.07199
	1.29357
	1.61758
	1.77396
	0.342807
	3.04536
	1.57883
	2.25043
	1.56013
	1.4462
	1.74195
	1.16174
	1.71144
	1.92029
	1.98456
	1.52885
	1.32564
	1.27086
	2.1633
	1.66479
	1.18313
	2.65145
	1.4193
	2.07296
	2.12865
	1.23432
	2.33641
	1.66479
	2.29328
	1.31628
	1.39901
	1.27901
	1.39603
	1.56431
	1.6825
	0.84094
	1.09455
	1.55864
	0.755608
	0.594634
	1.68342
	1.16274
	1.89856
	1.19363
	1.8928
	1.47111
	1.55664
	1.67258
	2.89034
	1.80592
	1.00178
	1.00023
	1.65602
	2.21297
	1.42479
	2.46127
	1.25231
	1.0778
	1.59622
	1.16319
	1.62175
	1.00178
	2.22328
	1.18269
	1.08165
	1.14016
	0.813917
	1.31549
	1.22587
	0.677987
	1.07495
	1.63449
	1.19237
	0.907046
	1.01934
	1.29281
	1.7285
	2.07552
	1.07345
	1.05543
	1.13457
	1.01046
	1.98071
	1.90846
	2.01404
	1.93491
	1.59325
	1.59325
	1.20701
	1.56279
	1.50739
	0.907046
	1.42932
	1.61915
	1.18927
	1.21617
	1.13518
	1.25212
	1.29352
	1.34948
	1.32738
	0.78934
	1.03285
	3.13409
	1.9616
	1.80736
	2.71195
	1.77923
	1.27576
	2.59996
	1.40864
	1.30158
	1.67724
	1.48798
	1.45512
	1.78099
	0.801038
	1.00334
	1.13238
	3.26285
	1.77367
	1.70948
	1.83817
	3.01968
	1.81626
	1.32964
	1.70277
	1.63166
	1.4422
	1.37123
	1.75954
	1.93491
	1.90703
	2.00576
	1.50328
	1.32573
	1.4193
	1.4204
	0.818094
	0.547276
	0.524859
	0.671652
	0.816964
	0.992688
	0.519992
	0.716034
	0.752159
	0.422389
	0.602357
	0.507396
	0.380357
	0.459597
	0.40393
	0.7211
	0.644971
	0.465095
	0.80879
	0.710201
	0.611118
	0.739767
	0.603507
	0.694655
	0.560626
	0.864251
	0.474929
	0.448913
	0.584837
	0.752159
	1.25769
	0.564119
	0.922332
	0.608465
	0.683335
	0.552007
	0.82218
	0.73538
	0.412983
	0.851387
	0.483728
	0.509895
	0.45148

## Sheet: Fig. 4f
Fig.4f KillingAssay_TagA_Contractile
Replicate	Parent+p	Parent+pTagA	ΔtagA+p	ΔtagA+pTagA	ΔtagAN+p	ΔtagAN+pTagA	ΔtssM+p	ΔvasK+pTagA
1	0	1.29	0.4	1.97	0	0.72	3.48	3.37
2	0	0.793404	0.793404	1.37304	0	1.0302	3.45696	3.3706
3	0	0.318081	0.100343	1.43382	0	0.46007	3.33506	3.26576
Values are Log10 of prey Survival
Number of families	1
Number of comparisons per family	5
Alpha	0.05
Sidak's multiple comparisons test	Mean Diff.	95.00% CI of diff.	Significant?	Summary	Adjusted P Value
Parent+p vs. ΔtagA+p	-0.4312	-1.112 to 0.2492	No	ns	0.3448	A-C
Parent+p vs. ΔtagAN+p	0	-0.6805 to 0.6805	No	ns	>0.9999	A-E
Parent+p vs. ΔtssM+p	-3.424	-4.104 to -2.744	Yes	****	<0.0001	A-G
Parent+pTagA vs. ΔtagA+pTagA	-0.7918	-1.472 to -0.1113	Yes	*	0.0193	B-D
Parent+pTagA vs. ΔtagAN+pTagA	0.06374	-0.6167 to 0.7442	No	ns	0.9995	B-F
Test details	Mean 1	Mean 2	Mean Diff.	SE of diff.	n1	n2	t	DF
Parent+p vs. ΔtagA+p	0	0.4312	-0.4312	0.2294	3	3	1.88	14
Parent+p vs. ΔtagAN+p	0	0	0	0.2294	3	3	0	14
Parent+p vs. ΔtssM+p	0	3.424	-3.424	0.2294	3	3	14.93	14
Parent+pTagA vs. ΔtagA+pTagA	0.8005	1.592	-0.7918	0.2294	3	3	3.452	14
Parent+pTagA vs. ΔtagAN+pTagA	0.8005	0.7368	0.06374	0.2294	3	3	0.2779	14

[truncated: 13 more sheets: Fig. 5e, Fig. 5g, Supp Fig. 1f, Supp Fig. 2b, Supp Fig. 3b, Supp Fig. 4a, Supp Fig. 4b, Supp Fig. 5b, Supp Fig. 5c, Supp Fig. 5d, Supp Fig. 5e, Supp Fig. 5f, Supp Fig. 5g]
